# Supplementary material for: ZDHHC5 as a central regulator in a palmitoylation-associated prognostic model for lung adenocarcinoma: insights from pan-cancer and experimental analyses
Source: Front Immunol. 2025 Sep 22;16:1643112. doi: 10.3389/fimmu.2025.1643112 (PMC12497774; doi:10.3389/fimmu.2025.1643112)
Supplement: Supplementary file 13 [file Table1.xls]

## Sheet: S1
Supplementary Table 1. Source of gene list for GSEA analysis.
id
SNORA51
AC007012.1
DMP1
AC097468.2
PADI4
DIO2
ARMC4
AC131254.3
RARA
RN7SL677P
DYNC2I1
AL137139.1
AL358333.3
AL022341.2
MTND4LP14
AC106799.2
ASNSD1
AC025588.2
ZNF271P
SLC26A4
ACVRL1
IMPA1
HSPH1
MIR4801
MAP11
AC012414.1
AC010336.3
AC099328.2
SH3BP1
LINC01275
SNORA70F
ZNF25-DT
AL590723.1
AL929601.2
AC012414.6
FMO11P
LRRC74B
RNU6-1167P
RPS10-NUDT3
H3P11
NEUROG2
CDY19P
AL359987.1
AC079238.1
AC004884.2
AC010623.1
KLHL41
MIR6506
AP006442.1
AC006380.1
AEBP2
XRN1
AP001547.1
FOXO3B
AP002001.2
SNORA74B
SELENOM
KRTAP21-1
PER2
DUX4L51
ATP6V0D2
EIF4A1P7
PCOLCE2
AC099670.2
GOT1L1
TRPV6
AC025040.2
HERC2
AP003501.1
AC011825.4
TFAP2A
AC021097.1
ZNF792
MIR4744
AC090936.1
RNU4-40P
OR11H2
AL359962.3
ABBA01045074.1
AL512380.1
BOLA2P3
AC141273.2
AC004147.5
AL162431.3
RN7SKP79
RNU6-952P
AL022163.1
HNF4GP1
AC000081.1
LINC02862
GAPDHP31
C1orf162
AL355140.1
LINC00884
HOPX
FXYD7
AP000962.3
MTND6P25
RHOT1P1
LRFN1
AC174071.1
RCC2P8
AL353771.1
MECOM-AS1
ZNF655
TCEAL2
PCMT1
AL132875.2
RTP3
AC116351.1
SALL4P5
RPL34P1
LINC02549
C9orf131
RN7SKP149
RNU6-877P
AL591846.1
CFAP54
AC010486.2
LINC01419
AC243773.1
SNORA1B
AC243571.2
IHO1
MIR6770-1
AL133279.3
RNU6-983P
FBH1
SERTAD1
ANTXRL
AP006545.1
C10orf71
ATP1A2
AC117500.2
MIR6789
AC091043.1
FAM78B-AS1
RAP2C-AS1
AP005264.2
AC133569.1
MIR632
AP001858.1
AC105328.1
AL356218.2
LINC01982
AC107393.1
ACSM2A
AFF1
AC092017.1
LINC00351
PRDM12
AL354714.1
MIR3922
MEGF6
IGLV4-69
LINC02273
AL390198.1
STARD4
GPC4
MEST
AC092966.1
EFCAB14P1
PPP1R14BP3
ZSCAN29
AC060234.2
AC024132.3
AC004079.4
AC092451.2
ITIH3
SP7
RN7SL362P
JKAMP
RPL36AP55
AC015914.2
BCRP3
PRMT5-AS1
MIR346
AC021723.1
RNU6-1077P
AC068620.2
ABCA1
AC078785.1
IGBP1P4
RHOXF1P2
AC245297.2
ALG5
AP003400.4
RN7SKP299
AC005920.1
SMAD1-AS1
NAA30
LINC02152
AC009108.3
WDR13
MSI2
RNU2-61P
AC140847.3
RN7SL481P
CEACAM18
MTND1P27
AC092171.3
AC003988.1
SPATA48
AC022467.1
CEP162
CBX2
MIR6132
ABCB5
CCNL2P1
AC005695.2
RNU6ATAC42P
COL26A1
AL160290.1
RABGGTB
SHROOM4
TRAJ46
MARS1
RNA5SP30
SLC6A16
NKAIN3
CILK1
AC243919.2
LINC01900
SGO1-AS1
UBE2Q2P5Y
CCNG2P1
AL158214.1
AP000873.1
POLA2
AC109466.1
LINC01850
CYBA
SNORD45C
AC022535.1
RNU6-512P
Z82188.2
RNU6-486P
EPHB1
AL356737.1
AL606516.1
AL583824.1
RPL7AP50
AP001924.2
DBNDD1
AL356583.1
SLC26A9
MRGPRG
HNRNPA1P68
SEC63P2
MIR514A2
RPL31P16
GKN3P
AC138915.2
AC093414.1
LINC00518
ZNF101P1
AL355526.2
GDAP1L1
LINC02668
AGGF1
Z68868.1
AC108467.2
AC245100.7
CRACD
YTHDF1P1
MIR3616
ATP5POP1
EPHA5
AC012506.2
RNA5SP28
PLD3
AP003173.1
PTRH1
GPR158-AS1
AL136102.1
RNF169
AL357078.2
TBC1D3G
IGKV1-39
SOX5
TRIM68
LINC02730
POU4F3
SNORA79B
RPL12P48
CLIP3
AL353759.1
AC010646.1
MEP1B
AL133299.1
AL731555.1
AL355076.2
MIR4749
AP000350.8
LENG8-AS1
RPL31P40
AC120024.3
VCP
MMP21
RN7SL202P
PIMREGP1
AC107373.3
RPARP-AS1
LINC01070
AC013716.1
DDI1
BAG2
RPL38P3
AC092639.1
NAP1L2
C21orf91-OT1
AC024153.1
AL353135.1
C2orf42
MIR2053
AC005261.3
DEFB108E
AC025176.1
SMIM38
SAMM50
CERS2
UBE2DNL
AC243547.1
GGTLC5P
KLHL8
AC006480.2
LSMEM1
FAM135A
SERPINB2
GPANK1
RN7SKP51
PRELID3BP8
CRAT
AL669914.2
AC004223.2
RAB13
STATH
AL365232.1
RNA5SP259
AP005482.2
LINC01919
CHTF18
MAGEE1
ATP5ME
AL591896.1
ASB6
USP17L5
UGCG
SLC35A1
AL353747.2
AC103739.1
OR5H4P
AC013451.2
AC020908.1
Z83818.2
PSIP1P1
IDI1P3
MIR6784
JARID2
SHPK
AC091576.1
RNU6-80P
RN7SL337P
LINC01482
AC239860.4
LINC02644
AC006445.2
LINC00701
PUDPP3
AC096861.2
DPYD-AS1
AC006978.2
CU634019.5
LTBP1
AP002982.1
LINC01876
LINC01667
ZNF814
BNIP3P17
MGST1
HNRNPA1P34
FAM9A
SYNPO2L
AC006272.1
KLRA1P
DNAJC19P3
SNORD98
TTLL6
SP110
FAM90A17P
LINC01160
Z85996.2
SERPINF2
IGHVIII-44
RNU6-415P
AC022432.1
AC068522.1
AC117394.2
AL049796.1
CPEB3
AC007333.2
MTND2P16
AC141257.4
AP005270.1
AC090617.5
RNU7-50P
AC096725.1
AP001021.2
BRMS1L
OR52E1
AL512272.1
POC1B-AS1
CDH8
AC084357.3
AC134698.1
HOXB13
AL049692.5
AK2
OR8T1P
AC044873.1
NBEAP4
CAMSAP3
MON1B
ZNF540
OOEPP1
MTHFSD
RN7SL60P
NSG1
OR4X7P
PPP3R2
COMMD4
TRIM43B
AP003467.2
AL109615.3
TRAV1-1
BTLA
LPAR4
AC131159.1
AC010891.1
AL513478.3
AL390728.5
WDR92
AL357632.1
RNA5SP75
AC135068.10
LINC01056
AC092159.3
LINC01400
PISD
AGMO
LINC02014
NPAS2-AS1
ATE1-AS1
CBX1P5
MIR1231
MS4A6E
MTND2P40
AC245291.3
SCN4B
CBY3
LRRC38
AC109454.2
AL030996.1
RNU7-129P
AL512598.2
VN1R110P
AC245519.2
MIR6129
AC004910.1
AC025271.4
AL138807.1
AC024884.1
CABYR
AC116317.2
CEP126
AL118511.4
AC015845.1
AC126773.4
MIR4704
FOXA2
LEPROTL1
H3P40
ALG1L9P
AC079340.1
AC011396.3
OR4F14P
AC090236.2
AL022324.2
AC027673.1
EGR3
RNU6-958P
MIR381
SYNPR-AS1
RNU4-71P
AC016722.2
AC010086.2
AC000362.1
C5orf34-AS1
VGLL4
AL132639.2
RDXP2
AL121829.2
LINC02038
RAPGEF6
WFDC2
FOXP3
LINC02041
LINC00824
AL139022.2
MNDA
USP32P3
AC005588.1
OR5K4
EXOC3L1
S100G
SPACA5
AC116903.1
LINC01778
PLOD3
FLG
AC124312.2
LINC02575
RN7SKP175
AC097641.2
CLRN1
PPIL1
NXPE3
CFAP20DC
AC104784.1
H1-3
AC090312.2
PPIAP67
CTNNBL1P1
NUAK1
HNRNPA1P43
AL355376.1
COPA
RNU6-1235P
AC098657.1
AL031178.2
SEPTIN10
FAM25A
AC097462.2
MIR3939
LINC02611
MAGEL2
AC003070.1
AC004946.1
NXPH2
LINC00561
MYPN
AC006065.4
AC092954.2
SLC17A6
AC079316.1
TRAC
GATD3A
ZSCAN32
AL671862.1
MIR133A2
ATP8B4
AC097381.2
AL138885.1
C11orf68
TGM2
SLCO1B3
MTCO2P3
CCNQ
AL627309.3
RHPN1
PCDHGA4
NPIPB5
PCDH9-AS2
ASPM
AC104389.4
DCLK2
LINC01249
PHF21B
ENO1P4
NDUFS5P4
AC092296.4
AL157815.1
AC091153.2
AGGF1P8
SLC25A1P3
AC107223.1
AC005040.1
HSPA8P17
LINC02603
UBN1
RIC3
CLLU1
MIR4524A
SNRPGP13
VENTXP2
FNDC4
AC100836.1
AC011476.2
MIR924HG
C3orf56
RPL9P21
RN7SL368P
AC108729.3
ZNF639
AC090955.1
OR4A11P
AC091393.2
MIR223
MIR543
DPY19L2P4
EMC6
AP005901.6
AC022916.1
PTGES3P3
SNORD53
CHIT1
AP006222.2
PRICKLE2-DT
AL049836.1
AC009102.3
SLC5A5
MIR526A1
CDC42P6
NFE2L1
AC003982.1
AC092119.1
EIF3C
MOB4P1
AL353615.1
FCGR2B
RNU4ATAC18P
BOK-AS1
AL139330.1
AC091182.2
RPL35P2
CT45A1
AC026495.1
AL662899.2
ARF4P3
AP001094.2
ZNF114-AS1
EHD4-AS1
TIPINP1
MIR3915
AC005070.3
SRP54
CYP17A1
ADAMTSL2
AP005901.1
POM121L12
AC104333.1
OR5P1P
AL645949.1
FAM83B
TRIB2
LINC02777
AL157886.1
AC096589.2
AL355310.3
MIR4265
CSTF2
AC010731.1
AC060809.1
EIF2S3
HMGCLL1
TRBV11-2
NAPSB
AC138894.1
S100A12
AP000465.1
LINC01922
AC135050.2
HSD17B3-AS1
LEAP2
SERPINE2
AC005520.3
AC090125.2
AC062004.1
AP1B1P2
AC097534.1
AC126335.1
TMEM253
AC079385.1
AC138649.5
AF127577.4
AC122688.1
AC110741.2
RPS15AP11
RPF2P2
SBK1
AC023282.1
AP003032.2
AL157359.3
AL583859.3
AC013828.1
AP001977.1
LINC01605
SYCP2L
FLJ40194
SDHCP1
AL133211.1
CDCA4
AC079779.1
LINC00534
ELOBP1
AC063938.1
AL365220.1
TPM3P6
AC068580.3
AC003001.2
CEP290
MIR6124
AC022413.1
AC079416.2
RPL12P42
CSP1
RPS7P4
LMTK2
SF3A1
GDF6
PRR20E
MIR8085
RPL39P33
RN7SL208P
MIR4709
HERC2P8
SATB2-AS1
AC008498.1
TTTY11
MSC
AL078612.1
AL358215.1
AC005538.3
LINC00639
METTL21A
MYCNUT
GRIN2C
RNU2-13P
PLXNA2
SF3B5
RTL8C
GAA
KCNT1
AC078880.3
ACTR6
ST3GAL3
AC107884.1
SERPINB8
TCF25
SSBL5P
KLLN
AC093249.2
APBB2
SNRPA1P1
AC096772.1
COX11P1
ARHGAP19
AL031708.1
AL160313.1
AC004923.1
CDT1
RAB8A
NREP
ERCC2
MIR3934
ATP5MFP5
OAZ2
RNU6-518P
TEX48
DPY19L4P1
SNRPGP20
AC016885.2
PPP1R12A
TMX2
AC003035.1
CICP5
HLTF
ZNF19
KLF16
AP002364.1
FRK
DCUN1D1
NFIC
PDYN
AC004808.1
AC005176.2
KLHL32
AC068025.1
AC139783.1
IL12B
AC019118.1
SLC34A2
AC091946.1
MIR4443
AC103563.8
AL391834.1
FBXO47
MACC1-AS1
PCDHGA9
AC245427.1
AC000068.2
AC006548.2
AFM
CDY4P
PAQR3
SNORD115-48
ZNF70P1
RNA5SP22
AC090018.1
AC005090.1
HIKESHIP2
RNU6-1105P
PCID2
AC234771.2
TRAJ4
RBM19
AC093014.1
CYP2T3P
AL606970.1
JAML
MIR6881
ZNF544
SCOCP1
FOLH1B
AC068472.1
ACBD7
AL391069.1
DTNBP1
AC015909.4
AC017002.3
ZNF224
RHOJ
DNM3OS
HLA-W
CST11
AL133517.1
ATP7A
ARHGAP24
PSG6
DUXAP1
AC016168.3
ITGB5-AS1
AC074139.1
VTI1B
KANSL3
RNFT1
LINC00896
KRT80
SLC22A31
BMP3
ZFYVE21
AL133329.1
RN7SKP260
AC130651.1
WNT4
PPIAP33
SOX15
IL1B
KITLG
MIR7851
MIR6773
MACIR
RNU6-787P
AC019133.1
HSD3BP1
THAP12P7
RPL5P1
HBG2
AC092903.1
PNPT1P1
ARL6IP5
USP17L29
RNU6-533P
AL589743.1
ST13P2
C2CD6
EFR3A
AC093579.1
OR10A5
BTBD11
ATP5MC2P1
AL354692.1
HBB
PSMB4
RETSAT
SNHG3
AC092828.1
GSDME
AC092079.2
AC114752.2
AC018861.2
AC093911.1
FNDC3CP
AC091493.1
AL118496.1
DAPP1
LINC01422
CCT6P4
TBC1D16
AC078828.1
AC245060.6
Telomerase-vert
BBS9
AL590560.3
AC021594.2
AL157400.3
AC090515.1
MFSD1P1
AC061709.1
AC079150.1
OR8S1
AC004774.2
CCDC58P1
IGLV3-6
RHOA-IT1
AL591468.1
ASPG
RAD21P1
AC245060.1
D2HGDH
AL109741.1
TAPT1-AS1
NPM1P27
AC090515.6
MIR641
AC139365.2
AL807761.3
TMEM18-DT
AL137786.3
AP001267.5
SERPINE4P
AC010175.1
RNU6-705P
TMED5
RPL39P18
FUT9
CEP76
NKX1-1
FANCG
HNRNPA1P65
RN7SL357P
NCKAP5-AS2
C12orf4
BEAN1
ATP5MFP6
MIR3910-1
UBTFL3
AC188617.2
HSPA12B
AC092647.2
IGHV2-5
BAZ1B
AC069360.1
CYFIP2
PGK1
POU1F1
RPS27AP15
AL049840.3
AL023882.1
USP17L3
BRWD3
IGLV2-18
RBM24
SIMC1
AL591770.1
OR4Q1P
RAB9AP4
TMEM179
AC092691.3
GAN
PNMA8B
SPSB4
MTRF1LP2
AC008443.3
TRIL
AMT
VIPR1-AS1
CLEC2A
C19orf81
RPL23AP94
PSMC1P12
RFPL4AP7
MTAPP2
AL589666.2
LINC01683
POC1A
ACTL9
NXF1
SOX21-AS1
RNU6-1136P
ZNF24
GOLGA6L4
FSHR
KAT7P1
CHRNA1
AC109635.5
KRT7-AS
AP002336.2
AL136982.5
NMS
RN7SKP276
RNF14P4
TBC1D3P7
CACNA1H
NPAP1P4
AC113347.3
MIR1245A
AC026979.4
AL353811.1
AC090453.1
EEF1A1P37
CCNL2
RBMXP3
AP000842.1
LGR4
RNU1-141P
RIT2
RPL21P107
KRT42P
MFFP1
ZFYVE28
MOV10L1
CCNG2
PTN
SNORA70C
ZNF706
AL358216.1
AP002512.3
BMP8B
AC015908.1
EIF2AK3-DT
AP000350.5
TBPL1
RNU6-717P
CRLF3P2
NAT8L
AL627095.1
LCK
AL078595.2
SYT7
BPTFP1
ACTL7A
OR6B2
RYR1
RPL39P
AC132803.1
GYG2P1
AC010547.5
DHFR
PRELID3BP5
AC079841.1
NT5DC4
JKAMPP1
AC015908.6
AC008267.7
AC113391.2
AL356056.1
MYL10
ZW10
AC034223.2
ZDHHC4
AC076968.2
AP003352.1
MIR6888
PRKD1
MIR500B
AC233702.9
SCN1A
NICN2P
IFI44
AL358332.1
SMR3A
PDCD6IPP1
LYZL1
AC006557.4
AC127522.1
S100Z
CCNYL2
ANGEL1
ZNF29P
GLIPR2
OSBP2
GTF2H2
AMMECR1
AC099791.2
PDSS1P2
RNU5B-6P
AC016687.3
AC005252.2
AC079336.3
UGP2
AL359979.2
RN7SL499P
IGF1
AP005131.4
MITD1
THOP1
AC011375.1
RN7SL554P
RPL7AP30
RNU6-967P
NXNL1
ID4
AAMDC
MIRLET7E
AC026410.1
RNU2-22P
AL389889.1
C2orf27A
BX276092.3
AC090692.2
MTCYBP21
AC136628.2
SDHDP6
FAM47C
C3orf84
AC139713.1
STARD13-IT1
RPS26P43
CT70
ARMC4P1
BX324167.2
AC090617.8
AL136360.1
AC093525.4
LRTM2
OR5D14
PPIAP7
HMX1
BRSK1
MYOCD
LINC02685
SEC11B
VDAC1P11
RNU6-588P
AJ003147.2
IMPA1P1
RNU6-706P
NAP1L1P1
AL158062.1
MIR8074
ATOX1
RHOT1
AC138207.6
TRAJ24
CNTNAP3B
AL122017.1
AC108673.3
RAD17P2
RFPL3S
AC100870.1
HNF4G
KRT8P27
YTHDF2
RNVU1-15
RPL38P5
AC092810.3
SNORD77B
TRGV11
SNPH
RPL34
AC211469.1
AP002768.1
AC093627.3
AL049870.1
AC007193.2
AC013565.3
HMGN3-AS1
ARAFP2
AL359511.2
RN7SKP31
HERC2P1
TRIP11
OR5AK4P
AC009094.1
MS4A18
RN7SKP250
AL162457.2
IGLV2-33
AC091980.1
YBX1P7
MYOT
OR51M1
AC108734.1
RNA5SP392
CHRNB3
AC138207.1
FAM221B
AC243772.3
AC008250.2
MIR1244-3
AC007956.1
DSG1
AC022483.1
MIR324
RN7SL197P
Z92545.1
AL133384.1
GFPT2
AC011998.2
HMGN1P20
GRAMD4P3
AC016590.4
AC083798.2
AC108693.1
RN7SL764P
RNU6-1206P
AL355375.1
SAMSN1-AS1
PHBP7
AC104964.1
RPS17P17
MEG8
HDAC9
RNU6ATAC6P
RNF216P1
LINC00551
USP49
AC004945.1
AC018634.1
AC134312.1
IGHV3-69-1
BRD7P2
SGSH
AC020658.5
AC020914.2
LINC00393
OR4C46
AC134312.6
AC093843.2
TMEM174
PSIP1
CARD9
AL020996.2
CIPC
AC063952.1
KCTD2
RNU1-77P
AC006116.3
AC083867.2
LINC01899
VGF
AC005787.1
AL357153.1
CAND1
SRSF3P4
AL590617.2
NOVA2
AC243654.3
HMGN1P38
USP8
PITX3
SRD5A3
TCTEX1D2
AC004522.1
AC084876.2
LINC00845
AP002800.1
RNU6-1333P
RNA5SP290
HABP4
AP000892.1
AC108142.1
KCNC4
AC092068.3
IRS2
RPS4XP12
AC233702.1
HEATR5B
AL591503.1
AC008764.4
FAM197Y9
RN7SL100P
AP000346.4
CPB1
ZNF562
RPL7AP28
AL161909.1
AC008132.2
AL357509.1
FUNDC2P4
ZNF281
MAVS
AC233702.6
RNA5SP50
TMEM151B
ARID2
EMP3
SNORA11D
MIR9-3
UBA1
GAL3ST1
AL391152.1
RPL9P28
CYP51A1-AS1
AC010997.4
AL138921.2
ARID3B
AC126768.2
COX6CP12
SNRPEP7
WHRN
P2RY10
AC130324.3
NPIPB10P
AJ239322.1
RIC8B
AC069200.1
AC082651.1
AGGF1P1
SLC7A7
AL031590.1
TMPOP2
AC079610.1
BMPR1B-DT
OR12D2
AC100801.2
KLF2
H2BC8
MIR3680-2
TEX13C
IGHVII-15-1
FREM3
VPS26B
AP001180.4
RN7SL449P
AC011330.1
KRTAP5-4
CYP21A2
AP003555.2
D21S2088E
PLA2G4D
RPL23AP26
HNRNPA1P22
BCL7A
AC139720.1
AC110992.1
AL356364.1
AL137159.1
AC008147.4
AC010889.1
RPL22P4
AL592546.1
GGT4P
AL162171.2
IGHD2OR15-2A
SNORD115-46
UQCRFS1P1
BRINP2
KSR1P1
ZNF674
AC018695.4
OSBPL6
RNU6-1183P
PCDHB17P
TINCR
ATP1B3P1
CUL3
MIR8079
AL355987.5
AC005086.1
RILPL1
AL078604.2
AC126696.3
MTCO2P29
AC100835.1
AC105185.1
RALGPS1
FMO7P
MIR571
AL121576.1
AC022915.1
RNU6-932P
PIGCP2
HMGN1P13
FZD4-DT
OSR1
MIR3127
AL662797.1
AL049835.1
AC005609.3
DDX24
AL139156.3
AC012308.1
KIAA1328
AL096711.1
PTPRT-AS1
GUCY2C
DDX52
AC138207.9
COX10-AS1
MIR4302
CRBN
PRSS30P
SREBF2-AS1
AC005518.1
KRT18P61
AP000944.7
HMGN2P47
PEAK1
AL353616.1
AC009044.1
AP002847.1
RNU7-82P
MAGOH
AC010967.2
DNAH1
AC009166.1
RNA5SP140
AC007540.1
PTPN7
AC027698.1
LINC02349
AP000720.1
AL513523.1
AC068802.1
RNU4-78P
LINC02420
MYO15B
AL031432.3
GAPDHP51
ADORA2A
RPS9P1
AC004448.3
AC025871.3
AC026310.2
RN7SL147P
AC006023.2
BX284656.2
AC011242.1
AC037433.1
RNY1P9
AC087521.3
CRYAA
AL137100.2
AC130710.1
AC004980.1
OR1AA1P
MIR196A1
CICP17
GP1BA
AL133268.2
SLITRK4
SZRD1
AL355075.2
AL731556.1
RUSC2
AC107613.1
AC087491.1
C1orf94
MIPOL1
AC012531.6
MIR1238
CCDC91
ANKRD10
RNU6-407P
AC011322.1
SMG6-IT1
AC020612.4
SMIM10L1
ZFHX2-AS1
IL7R
AC090970.1
TIPIN
DLGAP1-AS5
RBIS
AL807752.2
BOD1P1
SERF1AP1
RNU6-553P
INSIG2
AC025175.1
OR4C9P
C1QTNF9B
RPL26P31
MYEF2
ZC3H11A
ERG28
PPIAP35
NFATC2
NEK2
CAMLG
TRAPPC2P2
AC087163.1
FO393415.1
RNA5SP269
RNU4-87P
AC012531.1
MIR6775
AL591895.1
AP000354.1
AC010307.1
AL450163.1
AC139491.7
RNU1-124P
RNU2-39P
DCTN1
OR2L8
RNU6-485P
DCST1-AS1
GALK1
AL158823.1
KRT38
RPL37P21
AC108215.1
RNU6-920P
OGG1
HGF
CDCA4P1
ACACA
OR11J5P
AC025048.7
TRAJ52
PRRT1B
RPL31P15
KDELR3
BX682237.1
TRAPPC13
AL359732.1
TMEM11
LINC01176
RPL21P6
NATP
RPL23AP33
RNU7-1
RPS15AP25
AL160286.1
CLUHP10
FAM209A
C3orf49P1
MIR1264
ARMT1
AC096577.1
AC025283.1
LINC02658
SLC35E1P1
MIR2909
HOXD12
AC010385.1
AL096799.1
UNCX
RAD1P2
RAD9A
ANK2
PDLIM1
ZNF148
AL732371.1
LINC01623
AC103563.5
MALT1
PEDS1-UBE2V1
LDHA
AC093281.2
AC090907.3
RNU6-109P
AC015688.4
AL031985.3
HMBOX1
AC119673.2
DDX10P2
AC091078.1
AL500522.2
MRPL27
AC097369.4
SHISAL2A
ZNF335
DCX
NDUFB11
RNU6-1326P
AC009090.5
MTCO3P17
MICC
ETF1P2
AL512310.9
AC245748.3
MAGOH3P
DYNLL1
AC023813.4
AP005018.2
PPIL1P1
SLC25A5P6
INSRR
IGHV3-63
AC104692.1
KATNAL1
ASS1P9
SNORA63D
AP002762.1
YME1L1P1
FTLP15
IL1R1-AS1
MIR8083
RPSAP44
VAX2
AC011899.3
AL162411.1
TRAJ20
AL132671.2
LEPR
AC134684.10
AC010504.1
AP000557.1
AC107398.3
TENT2
CABYRP1
IL12A-AS1
AC124067.3
AL049651.1
RNASE13
FAM8A6P
AL365258.1
AC244502.1
AC025252.1
RNU6-440P
AC104088.2
LINC01066
RNA5SP76
C18orf54
MTCYBP44
TMEM37
RNU2-15P
AC011298.1
NOP56P2
AC138907.2
AC009494.1
ST3GAL5
AC069421.3
AC008073.1
AC068946.1
SLCO2A1
AC022148.2
CHRND
AL109806.2
PPIAP19
AL135905.1
AL080317.1
TRDD1
RPL7P59
AL357093.2
VPS28
AC005258.2
SDR39U1
BIN1
NDUFAF2P1
AC093484.1
AC104304.2
IGKJ5
AC020895.1
CLEC11A
AC133548.2
AC015468.1
RHOQP2
COX4I1
CHORDC1P3
LRRN4CL
AC106800.1
VNN3
AC023781.1
EMG1
OR2T3
ATG10
AL136524.1
EEF2K
SPDYE22P
AC087477.2
MYH13
LINC01657
CD44-AS1
RNU1-119P
AL033519.1
AC103881.1
AC122138.1
AC026700.1
AC084809.1
AC010680.1
ATP6V1B1-AS1
SLC7A14
LINC01150
RNU6-582P
PEX10
AL049795.1
LINC02625
RNU6-416P
NOTCH3
MIR4445
ACTG1P11
CYLC1
RNU1-88P
RASSF10
AL050338.2
MTND2P15
PFN1P12
AC121764.1
AL158068.1
LHFPL1
CLCNKA
MYLK2
AC004528.1
BX293995.1
AL049780.1
ARHGEF17
OVCA2
AC104564.3
HHLA1
MIR550B2
CTAGE1
LINC00879
AC008026.3
AC087441.1
TAS2R41
AL109811.3
FAM74A1
SPATA41
NDUFAF4P4
RPS4XP18
BLACAT1
AC009154.2
PNPT1
SNORD88B
SNORD55
RPL7AP22
P2RY14
AL355298.1
H1-0
CAPRIN1
LINC02852
Z95624.1
AC138625.1
SNX31
RNU2-68P
OBSCN
RN7SL411P
EIF4EBP1
CTSD
AL139350.1
YAE1
VTI1BP1
AL049775.3
CCNJP2
COX6CP18
C1QL4
AL591845.1
RNU12-2P
CRY1
AC097499.1
RNU2-34P
RNU6ATAC23P
AL121910.1
LPCAT4
AC099050.1
MIR569
RNA5SP439
RAD21
MED18
AC073900.1
MTATP6P13
AC026797.1
MIR4263
EXOSC5
AC010335.3
TYSND1
AC069114.2
AL161618.1
ACE
HTATSF1P2
KMT5AP2
SLC2A3P1
LINC01732
ZNF177
AC146944.2
LINC00334
SERINC1
AC123023.1
RNU6-1157P
FTH1P11
EHHADH
H2AC21
C17orf102
AC079781.3
MIR1910
PDCL3P7
MFSD1
ABHD18
AC009597.2
AC016994.1
RPL34P34
RNU6-913P
UBE2CP2
ACOT1
HMGN1P32
AC106897.1
KIAA0232
ACTA1
AP004607.3
AC022215.2
KCNQ5-AS1
UBOX5-AS1
ACTR6P1
MADD
AC078850.1
RPL34P8
NTSR2
PTPDC1
C21orf62
RNU6-938P
MTA1
AC096743.1
AP000753.3
IGHV4OR15-8
AC027088.2
PDE6H
AGAP2-AS1
NF1P3
VEGFA
LINC02162
LY6G6C
NANOGP11
COX11
TP53BP1
AL512310.6
URM1
LINC00184
EMBP1
RPSAP49
AC092850.1
MYO1B
AC005486.1
AC002383.1
AC142384.1
LINC02375
AL137845.1
MIR6877
AC005696.2
AL512310.1
GPN1
MIR6756
AC104126.1
HLA-C
SNORD113-2
AC010267.1
AC130371.1
RNU4ATAC15P
LSM3P2
RNU6-490P
LINC02480
ZNF526
HIPK3
RNU6-763P
MTCYBP7
AGKP1
ASB15-AS1
SMIM13
AJ239328.1
NDUFC2
AC131902.1
PPIAP14
AC055811.2
AL139190.1
RPL7P54
AL162311.2
SLC35F3-AS1
AL445687.2
AP000251.1
AC027796.5
LINC02402
PPT1
IMPDH1P11
HYLS1
PIK3IP1-DT
GLUL
RPL23AP86
AL022722.2
ZNF70
AC073114.1
MORF4L1
AC023824.3
AC112200.2
AL390754.1
INAFM2
AC110998.1
NID2
ANTXR1
KIR3DL1
IGLVI-68
AL356123.2
AC091133.2
AC104461.1
SNORD13D
AC103724.3
AC090004.2
AL645937.2
ZNF670
AL390240.1
AC023355.1
NBPF5P
SNORA58
STSP1
AC011525.2
MTCO2P5
AC068473.3
AL353899.1
AC009021.1
RNU6-1123P
AL049745.1
RNU6-47P
ARF1P1
AC092809.2
SAP18P2
RNASE8
OR13D3P
CFAP69
AC005786.4
PABPC1P5
AC104777.1
S100A15A
FOXD4L4
KRTAP5-AS1
AC093730.1
MIR365A
SNORA11E
AL390023.1
INTS5
LINC01831
LINC01154
PHTF2
AL096701.4
CERS3-AS1
GRIK4
PLAC4
LINC01848
LRRC27
LINC02116
EGLN3P1
RPS29P5
AC004832.5
HSPA7
AL353708.3
THAP12
ELOCP4
AL109827.1
ENOX1-AS1
MIR1-1
SFXN2
RPL23P5
XKRX
DPH3
AC112191.2
IGHD1-7
AC023595.1
PLCZ1
AC009554.2
AC016957.1
H4C15
AL139353.2
UBAP2L
RFLNA
ARMH4
OR55B1P
PGLS
GUCD1
FLNA
AC021205.1
MIR3684
AL590434.1
AC064871.1
AC024610.2
ARRDC1-AS1
MYBPC3
DNAJA1
AC006338.2
AC107918.3
GOLM2
AL117378.1
IL1RAP
HLA-J
BTF3P15
MIR6862-1
OCEL1
ATF7
MPRIP
AC023866.1
PPP1R9B
AC007009.1
AC010996.1
LINC02751
AC073529.1
ARNTL2-AS1
AL136317.2
AC091819.1
RNA5SP286
HNRNPD
POC5
ALKBH8
RN7SL321P
FAM27E5
AC007686.3
CTD-2194D22.4
AL662907.2
[truncated: 57,429 more rows]

## Sheet: S2
Supplementary Table 2. The 364 DEGs in the ZDHHC5 high and low expression groups.
gene	lowMean	highMean	logFC	pValue	fdr
ADGRF4	4.14485	8.80144	1.08642	5.42e-07	2.36e-06
FBN2	0.546801	3.87297	2.82435	1.05e-05	3.86e-05
AC020629.1	0.0238474	0.051737	1.11737	1.57e-05	5.68e-05
CLCA2	1.59735	4.2194	1.40135	0.0093295	0.0196938
ZIC5	0.197534	0.739427	1.90431	0.000147922	0.000461642
ASIC2	0.0992974	0.364622	1.87657	0.0189709	0.0365416
LINC01559	1.28762	3.31247	1.3632	0.00283661	0.00680555
AC128709.1	0.179853	0.473572	1.39677	0.00152333	0.00387452
LINC02700	0.0804214	0.16199	1.01025	0.000101015	0.000324138
LAMA3	15.118	33.1775	1.13394	0.00141296	0.00361835
IGHV2OR16-5	0.852224	0.328484	-1.37541	0.000106879	0.000341733
PCDHGA8	0.187642	0.527684	1.49169	0.000196007	0.000598626
AC126773.5	0.0830823	0.172562	1.05451	8.09e-05	0.000263531
THEG	0.422881	0.956608	1.17768	0.0213805	0.0405164
OR10H1	0.094824	0.220681	1.21864	3.51e-05	0.000120848
TCN1	36.0067	93.7575	1.38067	0.0166011	0.0325464
FXNP2	0.0930142	0.91069	3.29144	0.00163453	0.00413165
IGKV1-13	7.27416	3.51846	-1.04784	0.000585493	0.00163461
IGLV9-49	165.986	50.7342	-1.71003	0.000576648	0.00161242
SCN5A	0.177478	0.523908	1.56167	0.000579788	0.00162091
GABRA3	1.52122	3.26837	1.10335	0.0162884	0.0320052
C6orf15	0.888917	1.84728	1.05529	0.00498088	0.0112641
IGKV2-18	2.14773	0.99472	-1.11045	0.000974587	0.00259422
IGKV6D-41	3.08064	0.401777	-2.93876	0.00180432	0.00451725
ADAM23	0.953003	1.99557	1.06625	0.00110068	0.00289276
AC140479.4	0.21201	0.481152	1.18236	0.00302862	0.00722191
PRR20G	0.432027	3.048	2.81867	0.00250073	0.00606986
GJB3	12.207	24.5364	1.00721	8.77e-05	0.000283828
C4orf54	0.252912	0.589819	1.22164	0.000984958	0.00261816
DCX	0.0131202	0.0451707	1.78359	0.00593078	0.0131824
AC074135.1	1.36246	2.77816	1.02792	0.00570494	0.0127434
IGHV1OR15-1	0.567036	0.25934	-1.12859	0.00173609	0.00436503
NCAM1	1.17018	2.43401	1.05661	0.0178448	0.0346571
AC107021.1	0.458507	0.9297	1.01982	5.48e-07	2.38e-06
GLI3	2.7062	5.57107	1.04168	4.24e-06	1.64e-05
MAGED4	0.0267277	0.074567	1.4802	0.00867678	0.0184776
UBE2HP1	0.10259	0.236286	1.20365	7.54e-05	0.000246889
KLK12	58.5827	25.4297	-1.20396	0.00266799	0.00643791
PCDHAC1	1.23232	2.63133	1.09441	7.05e-09	3.82e-08
HHATL	2.17141	0.932651	-1.21922	0.0187187	0.036123
RIMS4	0.466779	1.18085	1.33901	0.0235878	0.0441399
MAGED4B	0.0346385	0.0926339	1.41916	0.0191384	0.0368144
KCNK16	0.385997	0.138739	-1.47622	0.0167716	0.0328256
ARNTL2	11.2768	23.1311	1.03647	1.17e-08	6.18e-08
AL590004.3	0.641694	1.49876	1.22381	0.000229967	0.000694714
ELDR	0.0442134	0.12404	1.48825	0.000212047	0.000643315
SH3TC2-DT	0.0227892	0.0749323	1.71724	0.0120993	0.0246927
SCARNA21	28.3386	13.1911	-1.1032	0.000482516	0.00137238
CSNK2A3	0.255688	0.518166	1.01903	2.19e-17	3.32e-16
AC022028.2	0.0902087	0.181822	1.01119	0.00069598	0.00191396
SIM2	0.595041	1.27191	1.09594	0.00540277	0.0121317
SNORA73B	382.051	144.833	-1.39938	0.0251233	0.0466285
TP63	4.14551	10.3329	1.31762	0.000172092	0.000531178
COL17A1	21.4589	44.5599	1.05417	0.000303339	0.000896791
GJB5	4.28697	9.27235	1.11298	0.00421439	0.00971134
SLC35F1	0.331484	0.729863	1.13869	0.003331	0.00787549
ADAMTS20	0.11809	0.270434	1.19539	0.0141194	0.0282743
MYL2	0.346915	0.0704581	-2.29975	0.00351632	0.00826437
VEZF1P1	0.0219703	0.048978	1.15658	9.13e-06	3.39e-05
KRT3	0.26715	0.579483	1.11712	0.0120427	0.024592
PEX5L	0.302087	0.769432	1.34883	0.0125992	0.0255856
GABRQ	0.157473	0.494128	1.64978	0.00291566	0.00697808
POTEF	0.0730594	0.16925	1.21201	4.82e-08	2.38e-07
GREB1L	0.993863	2.35605	1.24525	7.7e-09	4.16e-08
LRRC37A7P	0.181907	0.842405	2.21132	0.00911921	0.0192967
AL079307.1	0.0262065	0.0646977	1.30379	0.00170098	0.00428356
AC011458.2	0.246459	0.553507	1.16725	0.00711895	0.0154867
PAX3	0.025955	0.0807085	1.63671	0.00157494	0.00399523
DLX2	0.0790935	0.242051	1.61368	1e-05	3.7e-05
AL359918.1	0.130055	0.264273	1.02291	1.17e-09	7.01e-09
PAX2	0.0317743	0.171295	2.43056	0.000625578	0.00173896
SPRR3	3.96752	10.3418	1.38218	0.0263548	0.0485567
AC104134.1	0.0375436	0.0810667	1.11054	5.29e-06	2.03e-05
ZIC2	0.992727	3.18671	1.6826	3.74e-11	2.64e-10
CTD-3080P12.3	0.432048	0.138239	-1.64402	0.00070884	0.00194596
KCNA7	0.071323	0.157753	1.14523	0.00306407	0.00729678
IGKV1-8	67.2759	27.5833	-1.2863	1.05e-05	3.88e-05
IGKV1D-13	37.966	18.9297	-1.00406	0.000862345	0.00232782
TENM3-AS1	0.129682	0.310276	1.25857	0.00537819	0.0120796
MYPN	0.111397	0.47114	2.08045	0.0269338	0.0495221
FOXE3	0.197825	0.39586	1.00076	0.00860154	0.0183437
C1orf141	0.341661	0.155507	-1.13559	0.0169444	0.0331048
FETUB	0.122878	0.597181	2.28094	0.0133217	0.0268946
AC068580.2	0.225002	0.562021	1.32068	0.000612074	0.00170441
PGC	3385.93	1612.53	-1.07023	0.000264735	0.00079107
OR7E62P	0.260451	0.548279	1.0739	0.00614038	0.0135879
AC245041.1	1.6357	4.6218	1.49854	0.000885275	0.00238114
FAM83B	0.941327	2.51998	1.42065	2.02e-05	7.2e-05
AFF2	0.621835	2.16102	1.79711	1.32e-05	4.8e-05
IGFL1P1	0.530741	1.27451	1.26386	0.00752465	0.0162761
AP003555.2	0.396272	0.801105	1.0155	0.00356729	0.00836885
RRAS2P1	0.716795	1.50632	1.07139	0.0105372	0.021887
TAFA3	0.234013	0.605274	1.371	0.000476095	0.00135641
STRIT1	0.324574	0.158518	-1.0339	6.97e-05	0.000229837
MED12L	0.167838	0.388012	1.20903	0.000172701	0.000532939
GRPR	0.175914	0.363236	1.04603	0.00653893	0.014379
TRPA1	0.345199	0.719153	1.05887	0.00725138	0.0157405
NNAT	4.38553	22.8238	2.37972	0.000819531	0.00222404
DMRT1	0.0824187	0.349637	2.08482	0.00231754	0.00567266
TAS1R1	1.82996	0.788315	-1.21497	0.00179248	0.00449011
LINC02246	0.098958	0.208647	1.07617	0.00225513	0.00553145
GJB4	0.897328	1.9133	1.09235	0.0199612	0.0381984
FER1L6	1.13758	4.21568	1.8898	0.0018404	0.00459947
NUDT11	1.04844	2.37678	1.18076	0.00612269	0.0135565
UCA1	0.830968	3.92205	2.23874	0.000377413	0.00109668
HTR1D	2.65648	5.57791	1.07021	6.52e-06	2.47e-05
FHOD3	2.05764	4.93298	1.26147	3.48e-07	1.55e-06
BPIFA4P	0.474385	0.180817	-1.39153	6.8e-06	2.57e-05
BCAN	0.968868	2.14629	1.14748	0.00134104	0.00345023
EPS15P1	0.162512	0.394783	1.28051	2.64e-06	1.05e-05
HAUS6P1	0.0393603	0.0835078	1.08517	0.000156522	0.000486624
TENM3	1.34802	2.92506	1.11762	9.86e-06	3.65e-05
LINC01700	0.161866	0.0481122	-1.75033	0.0058557	0.0130446
RNF225	1.02059	2.1053	1.04461	2.59e-06	1.03e-05
RAET1L	0.413971	0.915155	1.14449	0.000552915	0.0015512
CLEC12A-AS1	0.0428562	0.138684	1.69422	0.0106172	0.0220294
AL390071.1	0.150347	0.0734788	-1.0329	0.0208916	0.0397337
KRT8P51	0.173245	0.3733	1.10752	2.17e-06	8.76e-06
SNORD3A	30.6411	14.8224	-1.04769	0.00102519	0.00271368
ZNF728	0.159233	0.367411	1.20625	0.0106229	0.0220333
GJA3	0.235206	0.618904	1.39579	0.00119426	0.00310575
SH3PXD2A-AS1	0.978547	2.1579	1.14092	9.09e-07	3.85e-06
C1QL4	0.187133	0.441175	1.23728	0.00397858	0.00922308
ABCA12	3.1969	6.56545	1.03822	2.53e-09	1.45e-08
LINC01098	0.0821479	0.189104	1.20288	0.00936737	0.019766
HMGA2	2.58193	6.45499	1.32196	5.06e-07	2.21e-06
TWF1P1	0.456964	0.997312	1.12596	8.18e-08	3.94e-07
GAPDHP14	0.280452	0.581353	1.05166	0.00382924	0.00891749
ARNTL2-AS1	0.120584	0.3007	1.31829	0.00273157	0.00657164
ACP7	0.29663	0.627626	1.08124	0.00100116	0.00265656
TGFB2	5.24867	11.3852	1.11714	3.44e-11	2.44e-10
AL109618.1	0.167406	0.348177	1.05647	3.3e-08	1.66e-07
IGKV2-40	2.06111	0.94709	-1.12185	1.8e-05	6.46e-05
HCN2	1.05924	2.28488	1.10909	3.21e-05	0.000111273
LAMA1	0.667494	2.70405	2.0183	3.06e-06	1.21e-05
MIR2117HG	0.132922	0.307601	1.21048	0.0110568	0.0228189
TCHH	0.42305	1.47299	1.79985	1.1e-08	5.82e-08
SBK3	0.651944	1.38789	1.09008	3.14e-09	1.77e-08
MELTF	6.66213	14.7069	1.14244	6.95e-10	4.25e-09
KLK5	4.46019	10.0849	1.17702	0.0189588	0.0365209
AC112721.2	0.729185	1.70748	1.22751	0.000161819	0.000501706
NLGN4X	0.796899	2.02164	1.34306	3.28e-05	0.000113333
ERVMER34-1	2.73182	6.68704	1.29151	1.45e-05	5.24e-05
MTCO3P12	101.292	47.6947	-1.08662	0.0101471	0.0211795
IGHV1OR15-6	0.597405	0.287047	-1.05742	0.00252693	0.00612656
AL645939.2	0.465056	0.952583	1.03444	1.51e-06	6.19e-06
TRIM58	0.407773	1.57161	1.9464	6.84e-05	0.000225724
SPSB4	0.363118	0.743688	1.03426	0.00020187	0.000615277
IGLV5-37	26.8759	10.3958	-1.37032	0.00450077	0.0102869
SHOX2	1.13134	2.63463	1.21957	0.00971427	0.0204055
CACNG8	0.159791	0.427755	1.4206	0.0197035	0.0377683
ACSM4	0.191635	0.39222	1.0333	0.000396134	0.00114639
FOSL1	15.0272	34.6635	1.20584	2.98e-08	1.5e-07
ANLN	17.9968	37.3652	1.05395	1.54e-13	1.44e-12
SERPINB5	9.04902	21.3831	1.24064	0.00237733	0.00580059
DLX1	0.133825	0.329327	1.29918	0.00625899	0.0138311
SERPINB7	0.994383	3.26328	1.71445	0.00977825	0.0205239
PSMC1P10	0.0579874	0.148197	1.35371	0.000165703	0.000512628
FOXE1	2.37703	5.5114	1.21326	0.00978657	0.0205366
LIPG	2.03462	4.13411	1.02282	6.79e-10	4.17e-09
IGFL1	0.652423	4.1081	2.65459	0.0184161	0.0356289
AP2B1P1	0.132899	0.268151	1.01271	1.07e-13	1.02e-12
KRT4	8.38576	17.4074	1.05369	0.00746629	0.0161654
CD109	8.42447	19.8895	1.23935	5.04e-12	3.95e-11
LINC02518	0.133491	0.306799	1.20055	0.0196573	0.0376994
RAB3B	1.65199	3.42606	1.05235	0.00403788	0.00934451
IGF2	0.453754	8.39381	4.20934	8.23e-06	3.07e-05
AOX3P	0.0427007	0.0201163	-1.08589	0.00224597	0.00551113
NCAN	0.02338	0.06635	1.50482	0.00137206	0.00352229
DSP	88.4712	178.477	1.01246	5.32e-15	5.96e-14
AL138789.1	0.166828	0.49672	1.57407	2.42e-05	8.52e-05
AHNAK2	12.5162	26.8126	1.09911	3.99e-13	3.55e-12
BPIFB2	63.2689	30.1033	-1.07158	0.0100279	0.0209663
EIF4HP1	1.66121	3.34792	1.01103	4.27e-13	3.78e-12
KRT8P14	0.12436	0.265613	1.09481	2.85e-07	1.28e-06
PKP2	6.61105	13.5359	1.03384	4.08e-05	0.000139297
ARL6IP1P2	0.0606266	0.138444	1.19127	1.01e-05	3.72e-05
GDNF	0.262295	0.821077	1.64633	0.00407822	0.00943058
KRT6C	0.477918	1.09833	1.20047	0.00121372	0.00315149
GPR37	3.37692	6.99111	1.04981	7.01e-08	3.4e-07
NXPE2	0.106717	0.22228	1.05859	0.000499163	0.00141555
SLC8A2	0.420967	0.857422	1.0263	0.0255402	0.0472527
PCDH10	0.190397	0.51482	1.43506	0.0213448	0.0404615
KRT78	0.35381	1.03415	1.5474	7.16e-05	0.000235526
MUC22	0.400946	0.925707	1.20715	0.00801042	0.0172082
MARCHF4	0.475203	1.87097	1.97717	0.000157846	0.000490113
VSIG10L	5.91376	12.9703	1.13306	0.000547163	0.0015365
EXOC5P1	0.0466669	0.115378	1.30589	7.83e-06	2.94e-05
MMP1	97.5223	227.354	1.22114	0.00370729	0.00866264
COMETT	0.13185	0.402603	1.61046	0.00909614	0.0192539
AC108676.1	0.257397	0.595228	1.20945	4.84e-05	0.000163511
WNT7A	1.82361	4.48572	1.29854	0.00650254	0.0143107
FRG2C	0.0554422	0.150375	1.43951	0.0224761	0.042362
KCNK2	0.474389	1.40785	1.56935	0.00786742	0.016935
LINC02584	0.0595417	0.223345	1.9073	0.000657316	0.00181801
SEMA3A	5.96896	12.7761	1.0979	2.32e-05	8.18e-05
DLGAP3	0.651314	1.36445	1.0669	0.0085206	0.0181941
PAX8	1.5725	4.11549	1.388	0.000332942	0.000977457
TMEM252	0.318693	0.731528	1.19874	0.00072793	0.00199439
VSIG1	36.6815	74.6553	1.02519	0.0142967	0.0285891
BDNF	0.46521	1.09626	1.23664	9.78e-05	0.000314523
GAP43	0.956788	1.99041	1.0568	0.00863386	0.0183981
HEPHL1	0.413481	1.67823	2.02104	0.0164341	0.0322608
KRT16	12.914	31.0054	1.26359	0.00132051	0.00340333
E2F7	1.71853	3.57063	1.055	2.08e-11	1.51e-10
AP003080.1	0.287047	0.655972	1.19235	1.22e-05	4.47e-05
GABRA2	0.120704	0.301609	1.3212	0.0069641	0.0152037
AC073325.2	0.929807	2.0113	1.11312	2.78e-07	1.25e-06
FDCSP	40.3014	17.7905	-1.17972	0.00140106	0.00359095
IL1A	1.93595	5.35401	1.46758	0.00181791	0.00454663
ASAP2	5.02344	10.7595	1.09886	1.57e-17	2.41e-16
AL139095.3	0.118239	0.337678	1.51394	5.63e-05	0.000188147
AC084026.2	1.06168	0.478814	-1.14881	0.0106122	0.0220225
DSC3	1.3224	4.21676	1.67297	0.00390694	0.00907338
CFAP61-AS1	0.39966	0.881627	1.14139	0.00290745	0.00696003
F5	4.87159	11.3627	1.22184	0.000511715	0.00144735
SLC16A1	11.6974	25.9276	1.1483	1.7e-08	8.83e-08
LY6G6C	0.381647	2.13555	2.4843	0.016623	0.032582
CDH6	1.67754	3.4529	1.04146	0.000901659	0.00241919
LRRC66	0.793303	1.80304	1.18449	0.0239018	0.0446668
ZNF488	0.45678	1.26205	1.4662	4.85e-06	1.87e-05
COL4A6	0.607049	1.47105	1.27696	0.00900624	0.0190832
IGHD3-3	13.6579	6.75847	-1.01497	0.000382876	0.00111066
IGLV4-3	8.63742	3.47663	-1.31291	2.19e-05	7.74e-05
FOXL2NB	0.049807	0.186222	1.9026	0.00165079	0.00416846
CYP51A1P1	0.0649174	0.164033	1.3373	5.75e-07	2.49e-06
HTR1B	0.539317	1.13018	1.06734	0.00931106	0.0196611
WBP11P1	0.0203595	0.0424313	1.05943	1.42e-05	5.14e-05
ST8SIA2	0.23703	0.597262	1.3333	0.0147203	0.0293202
IGKV1-37	1.2257	0.548313	-1.16054	0.000273978	0.000816247
F2RL2	1.79041	4.09383	1.19316	0.0055136	0.0123559
LINC02742	0.0595032	0.187418	1.65522	4.55e-05	0.000154195
IGF2BP2	12.1144	25.7455	1.0876	4.26e-10	2.68e-09
RNU4-2	384.514	169.738	-1.17972	0.0036291	0.00850277
EIF3CL	0.765539	1.65629	1.11341	5.41e-05	0.000181394
IDH2-DT	0.930414	0.369432	-1.33256	0.0253787	0.0469958
AC003005.2	0.127847	0.313422	1.29369	0.000109285	0.000348642
AC104809.1	0.445017	0.21206	-1.06939	0.0197341	0.0378121
FAT2	0.792455	1.95302	1.3013	0.000133613	0.000419608
EGFR	34.4031	73.8925	1.10289	8.17e-17	1.15e-15
KCNG1	0.216741	0.84064	1.95552	0.00343317	0.00808442
AL606500.1	0.416163	0.957549	1.2022	0.000353066	0.00103123
PCDHAC2	1.03601	2.34537	1.17877	8.09e-11	5.53e-10
MT-TV	5.20169	1.6298	-1.67429	0.0110478	0.022802
AC112721.1	0.419608	0.951966	1.18187	2.04e-07	9.37e-07
AC134981.1	0.572214	0.247236	-1.21066	0.0217938	0.0412172
AL590666.2	4.49632	9.04181	1.00787	0.000461219	0.00131625
AC239600.1	0.233217	0.667418	1.51692	9.88e-07	4.17e-06
AC109446.2	1.6961	0.498346	-1.767	7.42e-05	0.000243518
SALL1	0.747855	1.97365	1.40004	0.0082299	0.0176348
L1CAM	1.06145	4.61907	2.12156	0.0158555	0.0312894
CTSV	4.54698	10.1015	1.15159	1.01e-09	6.11e-09
SLC14A2-AS1	0.38324	0.0808403	-2.2451	9.72e-05	0.000312558
SBSN	1.75154	4.98199	1.5081	0.0197761	0.0378843
COL22A1	1.79364	3.627	1.01588	0.0102078	0.0212963
FGF5	0.201164	0.749492	1.89754	0.000587972	0.00164119
LINC02068	0.14188	0.317538	1.16225	0.00109357	0.0028766
PTPRR	1.22616	2.57201	1.06875	0.000777788	0.00211907
UBA52P7	0.242669	0.4998	1.04236	5.95e-06	2.27e-05
IPO7P2	0.129941	0.264463	1.02521	1.52e-07	7.1e-07
PADI3	1.58424	8.67546	2.45315	0.00238299	0.0058123
MSMB	291.347	129.644	-1.16818	0.00814917	0.0174841
HOXA13	0.190136	1.10807	2.54295	0.0185087	0.0357855
HMGN1P4	0.407795	0.843993	1.04939	1.17e-07	5.52e-07
NOC2LP2	0.135992	0.28392	1.06196	2.31e-06	9.27e-06
UBBP5	0.20987	0.492764	1.2314	1.53e-09	9.01e-09
LINC01910	0.0428331	0.0997535	1.21964	0.00981378	0.0205809
HK2P1	0.0481705	0.119201	1.30718	5.83e-12	4.54e-11
COLEC10	0.419322	1.32656	1.66156	0.00404166	0.00935245
CALCA	510.071	169.245	-1.59158	0.00300009	0.00716273
MEGF10	0.297225	0.721157	1.27876	0.000224952	0.000680358
AL023775.1	0.0409016	0.0949711	1.21533	3.14e-09	1.78e-08
BPIFA2	20.3064	9.8821	-1.03905	0.00679837	0.0148648
AC079949.5	0.362874	0.766826	1.07943	0.000418571	0.00120473
PITX3	0.115872	0.240119	1.05122	0.000328173	0.00096482
AC092128.1	1.4783	0.735225	-1.00769	0.0114107	0.0234666
ISM2	0.152438	0.488547	1.68027	0.0164994	0.0323796
SINHCAFP2	0.264688	0.549898	1.05487	8.03e-06	3e-05
GPR158	0.593944	1.35004	1.1846	0.00156014	0.00396029
DGKK	0.0269995	0.191929	2.82957	0.00604517	0.0134047
AC073621.1	0.139818	0.301367	1.10797	0.00476357	0.0108234
IGLV1-36	141.286	59.8175	-1.23998	3.46e-05	0.000119395
PKHD1L1	1.01671	0.338392	-1.58714	0.00306834	0.00730628
KRT15	22.7591	45.7121	1.00613	0.0103654	0.0215685
RNA5SP323	0.437985	0.903795	1.04511	8.46e-06	3.16e-05
B3GALT5	0.763527	2.33226	1.61098	0.00680258	0.0148728
IGKV2-26	3.87064	1.88835	-1.03545	0.000129667	0.000408497
IGF2BP3	3.41456	7.29563	1.09533	6.02e-09	3.3e-08
LINC02866	15.8931	5.40827	-1.55516	0.0248773	0.0462323
AC112777.1	1.03006	2.11035	1.03476	1.42e-16	1.93e-15
SLCO4A1-AS1	1.07164	2.36054	1.13929	0.0149087	0.0296547
LAMC2	99.062	222.353	1.16645	3.62e-12	2.89e-11
TCAF1P1	0.741776	1.52536	1.0401	1.64e-27	1.62e-25
AL606970.5	0.376908	0.157733	-1.25673	0.00257821	0.00623771
FGD5P1	0.0428264	0.099023	1.20926	0.00299505	0.00715197
KRT13	1.94454	15.3376	2.97957	0.0225146	0.0424197
SYT16	0.278286	0.613125	1.13961	8.3e-07	3.53e-06
PSMD10P2	0.649218	1.90318	1.55164	8.75e-12	6.67e-11
CTAGE1	0.0163234	0.0369981	1.18051	0.0042718	0.00981933
PRDM13	0.143547	0.309922	1.11038	0.000646485	0.00179044
AL137792.1	0.0697492	0.143803	1.04385	0.000119636	0.000379154
THBS2	31.3844	63.1148	1.00793	4.35e-10	2.74e-09
SH2D7	0.138463	0.325228	1.23195	0.016354	0.0321224
LINC02015	0.547843	1.54548	1.49622	0.000641966	0.00177993
AC079949.1	0.162546	0.871094	2.42198	0.000273916	0.000816154
ITGA6	26.938	59.5733	1.14502	4.19e-10	2.64e-09
LINC01204	0.0387691	0.0869512	1.1653	0.00954645	0.0200983
ATP6V0CP4	0.385337	0.83489	1.11547	0.0199017	0.0380953
IGKV2OR2-2	0.507092	0.218453	-1.21492	0.000981431	0.00260961
FNDC1	14.351	28.9127	1.01055	7.16e-05	0.000235526
DSG4	0.0618687	0.146937	1.24791	0.0118402	0.0242281
AC107954.1	0.13556	0.274206	1.01633	0.0174514	0.0339651
RNU4-1	115.439	49.6006	-1.2187	0.0251667	0.0466894
ANO4	0.417772	1.11199	1.41236	0.000239735	0.000722283
AC243960.2	0.708287	1.42733	1.01091	7.06e-09	3.83e-08
PPP2R2C	2.94342	6.16471	1.06654	9.98e-05	0.000320291
RNASE7	0.323263	1.03516	1.67907	0.000956781	0.00255085
SERPINE2	9.5745	20.4579	1.09539	0.000361958	0.00105449
ELAVL2	0.482166	0.982101	1.02634	0.000357885	0.00104376
IGKV1OR2-6	17.0423	7.75917	-1.13514	0.000182207	0.000560283
FOXM1	14.5423	29.2683	1.00908	1.93e-12	1.59e-11
HTR3B	0.863215	0.285095	-1.59828	0.00351392	0.00825944
NAMPTP1	8.51021	17.3457	1.02731	3.23e-08	1.62e-07
HOXB9	10.0742	26.1601	1.3767	0.00671801	0.0147189
PCDH7	4.88321	10.0623	1.04306	2.11e-07	9.64e-07
IGFL2-AS1	0.251991	0.991901	1.97683	0.00398322	0.00923146
AC025419.1	0.136168	1.03446	2.92543	0.0109443	0.0226178
MTCO1P40	66.5339	27.4893	-1.27522	0.000159933	0.0004962
KMT5AP2	0.105996	0.242887	1.19628	6.19e-05	0.000205604
LRRC55	0.829764	1.75562	1.08121	0.0042109	0.00970496
PCDH19	0.35307	0.732366	1.05261	0.00415265	0.0095879
AC022733.1	14.963	6.04629	-1.30728	0.00704457	0.0153558
AP003555.1	0.644983	1.85063	1.52068	0.000268481	0.000801463
GDPD2	0.243143	1.10141	2.17948	5.23e-05	0.000175662
ACTN4P1	0.106265	0.214353	1.01233	3.87e-07	1.72e-06
AC067942.2	0.0458461	0.125092	1.44812	2.47e-16	3.25e-15
AC091173.1	0.0896267	0.219725	1.2937	0.0136116	0.0273834
MYO1A	0.780036	1.72631	1.14608	0.0187175	0.036123
NPSR1	0.312834	0.934089	1.57816	0.013614	0.0273864
LEP	0.442516	1.2119	1.45347	0.00200183	0.00496337
WNT16	4.62783	1.31038	-1.82035	0.00330566	0.00782053
CDH2	2.02148	4.45005	1.13841	0.0200811	0.0383923
LRRC38	0.13622	7.43191	5.76972	0.0155397	0.0307647
AC079384.1	5.83333	2.83754	-1.03968	1.05e-05	3.88e-05
SP8	1.32571	3.17421	1.25963	0.000545949	0.00153393
FAM171A2	3.98586	8.1072	1.02431	0.000162991	0.000505049
GRM8	0.226651	0.463381	1.03173	0.00736172	0.015962
SCDP1	0.0998264	0.243635	1.28723	6.33e-07	2.73e-06
AC078993.1	0.103236	0.219326	1.08713	0.00236149	0.00576591
KRT6A	58.8237	175.256	1.57499	0.00650139	0.0143093
TENM2	0.236887	0.660216	1.47874	5.1e-05	0.00017131
NECTIN3-AS1	0.575563	1.92715	1.74342	0.0128733	0.0260887
C1QL1	0.921465	2.2121	1.26341	5.45e-06	2.09e-05
AC226118.1	0.835318	1.87403	1.16575	6.41e-09	3.5e-08
LVRN	0.17072	0.451095	1.4018	0.0256823	0.04747
KIAA1549L	0.391563	1.15173	1.55649	5.23e-09	2.88e-08
FAM111B	7.23497	15.5726	1.10595	2.09e-20	4.91e-19
P2RY4	0.413907	0.858674	1.0528	0.000569998	0.00159531
TMEM179	0.461953	1.05623	1.1931	0.0015429	0.00392206
TEX15	0.169037	0.404128	1.25747	0.000256057	0.000767261
SPOCK1	5.84903	12.4195	1.08634	0.000440737	0.00126234
HMGA1P1	0.16656	0.35469	1.09052	1.33e-11	9.87e-11
NRIP3	5.35456	12.219	1.19029	1.81e-07	8.37e-07
UNC79	0.155229	0.359703	1.21241	0.000838927	0.00227214

## Sheet: S3
Supplementary Table 3. 206 GO terms related to DEGs.
ONTOLOGY	ID	Description	GeneRatio	BgRatio	pvalue	p.adjust	qvalue	geneID	Count
BP	GO:0008544	epidermis development	24/206	385/18870	6.11392e-12	1.55844e-08	1.32576e-08	LAMA3/TP63/COL17A1/GJB5/KRT3/SPRR3/ABCA12/TGFB2/TCHH/KLK5/FOXE1/KRT4/CD109/DSP/KRT6C/KRT78/KRT16/IL1A/EGFR/KRT15/LAMC2/DSG4/WNT16/KRT6A	24
BP	GO:0043588	skin development	21/206	317/18870	4.47831e-11	5.70761e-08	4.85544e-08	GJB3/TP63/KRT3/SPRR3/ABCA12/TGFB2/TCHH/KLK5/FOXE1/KRT4/CD109/DSP/KRT6C/KRT78/KRT16/IL1A/EGFR/ITGA6/DSG4/WNT16/KRT6A	21
BP	GO:0030216	keratinocyte differentiation	16/206	177/18870	1.06928e-10	9.08535e-08	7.72886e-08	TP63/KRT3/SPRR3/ABCA12/TCHH/KLK5/KRT4/CD109/DSP/KRT6C/KRT78/KRT16/IL1A/DSG4/WNT16/KRT6A	16
BP	GO:0045109	intermediate filament organization	11/206	73/18870	3.95671e-10	2.52141e-07	2.14495e-07	KRT3/TCHH/KRT4/DSP/PKP2/KRT6C/KRT78/KRT16/KRT15/KRT13/KRT6A	11
BP	GO:0031424	keratinization	11/206	83/18870	1.632e-09	8.31992e-07	7.07771e-07	KRT3/SPRR3/ABCA12/TCHH/KLK5/KRT4/KRT6C/KRT78/KRT16/IL1A/KRT6A	11
BP	GO:0007156	homophilic cell adhesion via plasma membrane adhesion molecules	14/206	168/18870	4.70443e-09	1.9986e-06	1.7002e-06	PCDHGA8/PCDHAC1/MYPN/TENM3/PCDH10/DSC3/CDH6/FAT2/PCDHAC2/L1CAM/DSG4/PCDH7/PCDH19/CDH2	14
BP	GO:0045104	intermediate filament cytoskeleton organization	11/206	94/18870	6.28728e-09	2.24418e-06	1.90912e-06	KRT3/TCHH/KRT4/DSP/PKP2/KRT6C/KRT78/KRT16/KRT15/KRT13/KRT6A	11
BP	GO:0045103	intermediate filament-based process	11/206	95/18870	7.04334e-09	2.24418e-06	1.90912e-06	KRT3/TCHH/KRT4/DSP/PKP2/KRT6C/KRT78/KRT16/KRT15/KRT13/KRT6A	11
BP	GO:0009913	epidermal cell differentiation	16/206	245/18870	1.23626e-08	3.50137e-06	2.97859e-06	TP63/KRT3/SPRR3/ABCA12/TCHH/KLK5/KRT4/CD109/DSP/KRT6C/KRT78/KRT16/IL1A/DSG4/WNT16/KRT6A	16
BP	GO:0098742	cell-cell adhesion via plasma-membrane adhesion molecules	16/206	279/18870	7.60308e-08	1.93803e-05	1.64867e-05	PCDHGA8/PCDHAC1/MYPN/TENM3/TGFB2/PCDH10/DSC3/CDH6/FAT2/PCDHAC2/L1CAM/DSG4/PCDH7/PCDH19/CDH2/TENM2	16
BP	GO:0003231	cardiac ventricle development	10/206	127/18870	1.3326e-06	0.000308799	0.000262694	SCN5A/MYL2/GREB1L/TGFB2/DSP/PKP2/KCNK2/PAX8/SALL1/HOXA13	10
BP	GO:0009954	proximal/distal pattern formation	6/206	34/18870	1.64025e-06	0.000348416	0.000296396	GLI3/TP63/DLX2/DLX1/HOXB9/SP8	6
BP	GO:0003205	cardiac chamber development	11/206	168/18870	2.43327e-06	0.000477108	0.000405873	SCN5A/MYL2/GREB1L/TGFB2/SHOX2/DSP/PKP2/KCNK2/PAX8/SALL1/HOXA13	11
BP	GO:0003337	mesenchymal to epithelial transition involved in metanephros morphogenesis	4/206	11/18870	4.2873e-06	0.000780596	0.000664049	PAX2/GDNF/PAX8/SALL1	4
BP	GO:0050808	synapse organization	18/206	483/18870	6.26694e-06	0.00101878	0.000866675	ASIC2/POTEF/BCAN/NLGN4X/GDNF/SLC8A2/WNT7A/DLGAP3/BDNF/GAP43/GABRA2/CDH6/ST8SIA2/L1CAM/GPR158/THBS2/CDH2/C1QL1	18
BP	GO:0030326	embryonic limb morphogenesis	9/206	120/18870	6.79456e-06	0.00101878	0.000866675	FBN2/GLI3/TP63/TGFB2/SHOX2/WNT7A/SALL1/HOXA13/SP8	9
BP	GO:0035113	embryonic appendage morphogenesis	9/206	120/18870	6.79456e-06	0.00101878	0.000866675	FBN2/GLI3/TP63/TGFB2/SHOX2/WNT7A/SALL1/HOXA13/SP8	9
BP	GO:0072283	metanephric renal vesicle morphogenesis	4/206	14/18870	1.26743e-05	0.00179483	0.00152685	PAX2/GDNF/PAX8/SALL1	4
BP	GO:0001763	morphogenesis of a branching structure	11/206	203/18870	1.48479e-05	0.00199197	0.00169456	GLI3/TP63/GREB1L/DLX2/PAX2/LAMA1/SHOX2/GDNF/PAX8/SALL1/HOXA13	11
BP	GO:0043010	camera-type eye development	14/206	344/18870	2.66458e-05	0.00322459	0.00274314	FBN2/DCX/GLI3/DLX2/PAX2/FOXE3/TENM3/TGFB2/LAMA1/DLX1/WNT7A/EGFR/PITX3/WNT16	14
BP	GO:0072077	renal vesicle morphogenesis	4/206	17/18870	2.93697e-05	0.00322459	0.00274314	PAX2/GDNF/PAX8/SALL1	4
BP	GO:0048736	appendage development	10/206	182/18870	3.23995e-05	0.00322459	0.00274314	FBN2/GLI3/TP63/TGFB2/SHOX2/WNT7A/SALL1/HOXA13/ITGA6/SP8	10
BP	GO:0060173	limb development	10/206	182/18870	3.23995e-05	0.00322459	0.00274314	FBN2/GLI3/TP63/TGFB2/SHOX2/WNT7A/SALL1/HOXA13/ITGA6/SP8	10
BP	GO:0035107	appendage morphogenesis	9/206	146/18870	3.2891e-05	0.00322459	0.00274314	FBN2/GLI3/TP63/TGFB2/SHOX2/WNT7A/SALL1/HOXA13/SP8	9
BP	GO:0035108	limb morphogenesis	9/206	146/18870	3.2891e-05	0.00322459	0.00274314	FBN2/GLI3/TP63/TGFB2/SHOX2/WNT7A/SALL1/HOXA13/SP8	9
BP	GO:0055123	digestive system development	9/206	146/18870	3.2891e-05	0.00322459	0.00274314	GLI3/TP63/TGFB2/SHOX2/FOXE1/IGF2/EGFR/SALL1/HOXA13	9
BP	GO:0048880	sensory system development	15/206	401/18870	3.64108e-05	0.00340828	0.00289941	FBN2/DCX/GLI3/DLX2/PAX2/FOXE3/TENM3/TGFB2/LAMA1/DLX1/WNT7A/SEMA3A/EGFR/PITX3/WNT16	15
BP	GO:0072087	renal vesicle development	4/206	18/18870	3.74389e-05	0.00340828	0.00289941	PAX2/GDNF/PAX8/SALL1	4
BP	GO:0048568	embryonic organ development	16/206	453/18870	3.98518e-05	0.00350283	0.00297984	FBN2/GLI3/GJB5/DLX2/PAX2/TGFB2/SHOX2/FOXE1/IGF2/GDNF/PAX8/E2F7/EGFR/SALL1/HOXB9/WNT16	16
BP	GO:0002440	production of molecular mediator of immune response	13/206	314/18870	4.35132e-05	0.00369717	0.00314517	IGKV1-13/IGLV9-49/IGKV6D-41/IGKV1-8/IGKV1D-13/PGC/TGFB2/IGKV2-40/KLK5/IGLV5-37/IGLV4-3/IGKV1-37/IGLV1-36	13
BP	GO:0060231	mesenchymal to epithelial transition	4/206	19/18870	4.70183e-05	0.00384166	0.00326808	PAX2/GDNF/PAX8/SALL1	4
BP	GO:0001658	branching involved in ureteric bud morphogenesis	6/206	60/18870	4.8228e-05	0.00384166	0.00326808	GLI3/GREB1L/PAX2/GDNF/PAX8/SALL1	6
BP	GO:0051960	regulation of nervous system development	16/206	466/18870	5.57664e-05	0.00430753	0.00366439	ASIC2/GLI3/DLX2/BCAN/SHOX2/DLX1/NCAN/WNT7A/SEMA3A/BDNF/ZNF488/ST8SIA2/L1CAM/PITX3/THBS2/SERPINE2	16
BP	GO:0002377	immunoglobulin production	10/206	196/18870	6.06808e-05	0.00454928	0.00387005	IGKV1-13/IGLV9-49/IGKV6D-41/IGKV1-8/IGKV1D-13/IGKV2-40/IGLV5-37/IGLV4-3/IGKV1-37/IGLV1-36	10
BP	GO:0098773	skin epidermis development	8/206	128/18870	8.21519e-05	0.00598301	0.00508971	TP63/ABCA12/TGFB2/FOXE1/CD109/KRT16/EGFR/DSG4	8
BP	GO:0051962	positive regulation of nervous system development	12/206	290/18870	8.62398e-05	0.00610625	0.00519456	ASIC2/GLI3/BCAN/SHOX2/NCAN/WNT7A/BDNF/ZNF488/ST8SIA2/L1CAM/THBS2/SERPINE2	12
BP	GO:0060675	ureteric bud morphogenesis	6/206	67/18870	9.02361e-05	0.00616214	0.0052421	GLI3/GREB1L/PAX2/GDNF/PAX8/SALL1	6
BP	GO:0042063	gliogenesis	13/206	338/18870	9.1864e-05	0.00616214	0.0052421	GLI3/DLX2/PAX2/BCAN/TGFB2/DLX1/NCAN/GAP43/ZNF488/FGF5/PITX3/SERPINE2/CDH2	13
BP	GO:0072171	mesonephric tubule morphogenesis	6/206	68/18870	9.80778e-05	0.00616316	0.00524297	GLI3/GREB1L/PAX2/GDNF/PAX8/SALL1	6
BP	GO:0042391	regulation of membrane potential	15/206	440/18870	0.000103387	0.00616316	0.00524297	ASIC2/SCN5A/GABRA3/RIMS4/KCNK16/GABRQ/HCN2/NLGN4X/DSP/PKP2/SLC8A2/WNT7A/KCNK2/GABRA2/HTR3B	15
BP	GO:0072202	cell differentiation involved in metanephros development	4/206	23/18870	0.000103802	0.00616316	0.00524297	PAX2/GDNF/PAX8/SALL1	4
BP	GO:0001654	eye development	14/206	391/18870	0.000105642	0.00616316	0.00524297	FBN2/DCX/GLI3/DLX2/PAX2/FOXE3/TENM3/TGFB2/LAMA1/DLX1/WNT7A/EGFR/PITX3/WNT16	14
BP	GO:0051588	regulation of neurotransmitter transport	7/206	99/18870	0.000106298	0.00616316	0.00524297	RIMS4/RAB3B/GDNF/WNT7A/HTR1B/GPR158/P2RY4	7
BP	GO:0010001	glial cell differentiation	11/206	252/18870	0.000106387	0.00616316	0.00524297	GLI3/DLX2/PAX2/BCAN/DLX1/NCAN/GAP43/ZNF488/FGF5/SERPINE2/CDH2	11
BP	GO:0048565	digestive tract development	8/206	134/18870	0.000113246	0.00641475	0.00545699	GLI3/TP63/TGFB2/SHOX2/FOXE1/EGFR/SALL1/HOXA13	8
BP	GO:0150063	visual system development	14/206	395/18870	0.000117548	0.00651368	0.00554115	FBN2/DCX/GLI3/DLX2/PAX2/FOXE3/TENM3/TGFB2/LAMA1/DLX1/WNT7A/EGFR/PITX3/WNT16	14
BP	GO:0072273	metanephric nephron morphogenesis	4/206	24/18870	0.000123502	0.00669803	0.00569798	PAX2/GDNF/PAX8/SALL1	4
BP	GO:1904888	cranial skeletal system development	6/206	72/18870	0.00013503	0.00717066	0.00610004	GLI3/TP63/DLX2/TGFB2/FOXE1/COLEC10	6
BP	GO:0048546	digestive tract morphogenesis	5/206	49/18870	0.000190622	0.00991621	0.00843567	GLI3/TP63/SHOX2/EGFR/HOXA13	5
BP	GO:0072078	nephron tubule morphogenesis	6/206	77/18870	0.000195862	0.00998507	0.00849424	GLI3/GREB1L/PAX2/GDNF/PAX8/SALL1	6
BP	GO:0061138	morphogenesis of a branching epithelium	9/206	187/18870	0.000219911	0.0108017	0.00918896	GLI3/TP63/GREB1L/PAX2/LAMA1/GDNF/PAX8/SALL1/HOXA13	9
BP	GO:0030198	extracellular matrix organization	12/206	321/18870	0.000222401	0.0108017	0.00918896	C6orf15/COL17A1/ADAMTS20/TGFB2/LAMA1/MELTF/KLK5/SERPINB5/MMP1/COL4A6/CTSV/COL22A1	12
BP	GO:0072088	nephron epithelium morphogenesis	6/206	79/18870	0.000225516	0.0108017	0.00918896	GLI3/GREB1L/PAX2/GDNF/PAX8/SALL1	6
BP	GO:0043062	extracellular structure organization	12/206	322/18870	0.000228832	0.0108017	0.00918896	C6orf15/COL17A1/ADAMTS20/TGFB2/LAMA1/MELTF/KLK5/SERPINB5/MMP1/COL4A6/CTSV/COL22A1	12
BP	GO:0045229	external encapsulating structure organization	12/206	323/18870	0.00023542	0.0109107	0.00928164	C6orf15/COL17A1/ADAMTS20/TGFB2/LAMA1/MELTF/KLK5/SERPINB5/MMP1/COL4A6/CTSV/COL22A1	12
BP	GO:0061333	renal tubule morphogenesis	6/206	81/18870	0.000258597	0.0113329	0.00964081	GLI3/GREB1L/PAX2/GDNF/PAX8/SALL1	6
BP	GO:0072028	nephron morphogenesis	6/206	81/18870	0.000258597	0.0113329	0.00964081	GLI3/GREB1L/PAX2/GDNF/PAX8/SALL1	6
BP	GO:1902337	regulation of apoptotic process involved in morphogenesis	3/206	12/18870	0.000262314	0.0113329	0.00964081	PAX2/TGFB2/PAX8	3
BP	GO:1904672	regulation of somatic stem cell population maintenance	3/206	12/18870	0.000262314	0.0113329	0.00964081	TP63/PAX2/PAX8	3
BP	GO:0042303	molting cycle	7/206	117/18870	0.00030026	0.0125469	0.0106736	TP63/TGFB2/FOXE1/CD109/KRT16/EGFR/DSG4	7
BP	GO:0042633	hair cycle	7/206	117/18870	0.00030026	0.0125469	0.0106736	TP63/TGFB2/FOXE1/CD109/KRT16/EGFR/DSG4	7
BP	GO:1904748	regulation of apoptotic process involved in development	3/206	13/18870	0.000338269	0.0139072	0.0118308	PAX2/TGFB2/PAX8	3
BP	GO:0003338	metanephros morphogenesis	4/206	31/18870	0.00034449	0.0139382	0.0118571	PAX2/GDNF/PAX8/SALL1	4
BP	GO:0007416	synapse assembly	9/206	200/18870	0.000361282	0.0143892	0.0122408	ASIC2/NLGN4X/WNT7A/BDNF/GAP43/GABRA2/ST8SIA2/THBS2/CDH2	9
BP	GO:0050767	regulation of neurogenesis	13/206	390/18870	0.00037163	0.0145736	0.0123977	GLI3/DLX2/BCAN/SHOX2/DLX1/NCAN/WNT7A/SEMA3A/BDNF/ZNF488/L1CAM/PITX3/SERPINE2	13
BP	GO:0048732	gland development	14/206	443/18870	0.000380235	0.0146206	0.0124377	GLI3/TP63/TGFB2/LAMA1/SERPINB5/FOXE1/IGF2/PAX8/E2F7/EGFR/SALL1/HOXA13/SERPINE2/HOXB9	14
BP	GO:0022612	gland morphogenesis	7/206	122/18870	0.000387398	0.0146206	0.0124377	GLI3/TP63/TGFB2/LAMA1/SERPINB5/EGFR/HOXA13	7
BP	GO:0061005	cell differentiation involved in kidney development	5/206	57/18870	0.000390036	0.0146206	0.0124377	GLI3/PAX2/GDNF/PAX8/SALL1	5
BP	GO:0034329	cell junction assembly	14/206	446/18870	0.000406724	0.0150252	0.0127819	ASIC2/LAMA3/COL17A1/NLGN4X/PKP2/WNT7A/BDNF/GAP43/GABRA2/CDH6/ST8SIA2/THBS2/ITGA6/CDH2	14
BP	GO:0007409	axonogenesis	14/206	448/18870	0.000425247	0.0151194	0.012862	NCAM1/GLI3/POTEF/PAX2/MYPN/SHOX2/GDNF/WNT7A/SEMA3A/BDNF/GAP43/PCDHAC2/L1CAM/CDH2	14
BP	GO:0060019	radial glial cell differentiation	3/206	14/18870	0.000427068	0.0151194	0.012862	GLI3/GAP43/CDH2	3
BP	GO:2001053	regulation of mesenchymal cell apoptotic process	3/206	14/18870	0.000427068	0.0151194	0.012862	PAX2/PAX8/HOXA13	3
BP	GO:0035115	embryonic forelimb morphogenesis	4/206	33/18870	0.000440433	0.0151711	0.012906	TP63/SHOX2/WNT7A/HOXA13	4
BP	GO:0048566	embryonic digestive tract development	4/206	33/18870	0.000440433	0.0151711	0.012906	GLI3/TGFB2/SHOX2/SALL1	4
BP	GO:0006836	neurotransmitter transport	9/206	207/18870	0.000464171	0.0157756	0.0134202	RIMS4/GABRQ/RAB3B/GDNF/WNT7A/GABRA2/HTR1B/GPR158/P2RY4	9
BP	GO:0086069	bundle of His cell to Purkinje myocyte communication	3/206	15/18870	0.000529551	0.0176673	0.0150295	SCN5A/DSP/PKP2	3
BP	GO:0001942	hair follicle development	6/206	93/18870	0.000545116	0.0176673	0.0150295	TP63/TGFB2/FOXE1/CD109/EGFR/DSG4	6
BP	GO:0042475	odontogenesis of dentin-containing tooth	6/206	93/18870	0.000545116	0.0176673	0.0150295	SCN5A/GLI3/TP63/DLX2/KLK5/DLX1	6
BP	GO:0048608	reproductive structure development	11/206	305/18870	0.000547554	0.0176673	0.0150295	TP63/GREB1L/DMRT1/TGFB2/SERPINB5/WNT7A/IL1A/SALL1/HOXA13/SERPINE2/LEP	11
BP	GO:0001656	metanephros development	6/206	94/18870	0.000577066	0.0183868	0.0156415	GLI3/GREB1L/PAX2/GDNF/PAX8/SALL1	6
BP	GO:0030856	regulation of epithelial cell differentiation	8/206	171/18870	0.000592517	0.0185168	0.0157522	TP63/PAX2/FOXE3/ABCA12/CD109/GDNF/PAX8/IL1A	8
BP	GO:0061458	reproductive system development	11/206	309/18870	0.000610012	0.0185168	0.0157522	TP63/GREB1L/DMRT1/TGFB2/SERPINB5/WNT7A/IL1A/SALL1/HOXA13/SERPINE2/LEP	11
BP	GO:0010092	specification of animal organ identity	4/206	36/18870	0.000618014	0.0185168	0.0157522	GLI3/PAX2/GDNF/PAX8	4
BP	GO:0051965	positive regulation of synapse assembly	5/206	63/18870	0.000621043	0.0185168	0.0157522	ASIC2/WNT7A/BDNF/ST8SIA2/THBS2	5
BP	GO:0042476	odontogenesis	7/206	132/18870	0.000622035	0.0185168	0.0157522	SCN5A/GLI3/TP63/DLX2/TGFB2/KLK5/DLX1	7
BP	GO:0022404	molting cycle process	6/206	96/18870	0.000645315	0.0185168	0.0157522	TP63/TGFB2/FOXE1/CD109/EGFR/DSG4	6
BP	GO:0022405	hair cycle process	6/206	96/18870	0.000645315	0.0185168	0.0157522	TP63/TGFB2/FOXE1/CD109/EGFR/DSG4	6
BP	GO:0097152	mesenchymal cell apoptotic process	3/206	16/18870	0.000646527	0.0185168	0.0157522	PAX2/PAX8/HOXA13	3
BP	GO:2000696	regulation of epithelial cell differentiation involved in kidney development	3/206	16/18870	0.000646527	0.0185168	0.0157522	PAX2/GDNF/PAX8	3
BP	GO:0021675	nerve development	6/206	97/18870	0.000681704	0.0193074	0.0164247	GLI3/PAX2/SEMA3A/BDNF/SALL1/SERPINE2	6
BP	GO:0001657	ureteric bud development	6/206	98/18870	0.000719661	0.0199393	0.0169623	GLI3/GREB1L/PAX2/GDNF/PAX8/SALL1	6
BP	GO:0060993	kidney morphogenesis	6/206	98/18870	0.000719661	0.0199393	0.0169623	GLI3/GREB1L/PAX2/GDNF/PAX8/SALL1	6
BP	GO:0050890	cognition	11/206	317/18870	0.000752854	0.0203714	0.0173299	AFF2/GRPR/NLGN4X/FOSL1/SLC8A2/KCNK2/BDNF/LRRC66/EGFR/GPR158/C1QL1	11
BP	GO:0072163	mesonephric epithelium development	6/206	99/18870	0.000759233	0.0203714	0.0173299	GLI3/GREB1L/PAX2/GDNF/PAX8/SALL1	6
BP	GO:0072164	mesonephric tubule development	6/206	99/18870	0.000759233	0.0203714	0.0173299	GLI3/GREB1L/PAX2/GDNF/PAX8/SALL1	6
BP	GO:0050746	regulation of lipoprotein metabolic process	3/206	17/18870	0.000778775	0.0206781	0.0175908	HHATL/LIPG/LEP	3
BP	GO:0072080	nephron tubule development	6/206	100/18870	0.000800466	0.0208203	0.0177117	GLI3/GREB1L/PAX2/GDNF/PAX8/SALL1	6
BP	GO:2000177	regulation of neural precursor cell proliferation	6/206	100/18870	0.000800466	0.0208203	0.0177117	GLI3/TAFA3/BCAN/NCAN/PITX3/CDH2	6
BP	GO:0001655	urogenital system development	5/206	67/18870	0.000823806	0.0209988	0.0178636	TP63/PAX2/SERPINB5/PAX8/HOXA13	5
BP	GO:0048645	animal organ formation	5/206	67/18870	0.000823806	0.0209988	0.0178636	GLI3/TP63/PAX2/GDNF/PAX8	5
BP	GO:0099068	postsynapse assembly	4/206	39/18870	0.000841203	0.02123	0.0180602	NLGN4X/WNT7A/GAP43/CDH2	4
BP	GO:0007611	learning or memory	10/206	274/18870	0.000889255	0.0222227	0.0189047	AFF2/GRPR/NLGN4X/FOSL1/SLC8A2/KCNK2/BDNF/LRRC66/EGFR/C1QL1	10
BP	GO:0090190	positive regulation of branching involved in ureteric bud morphogenesis	3/206	18/18870	0.000927043	0.0229067	0.0194866	PAX2/GDNF/PAX8	3
BP	GO:0001823	mesonephros development	6/206	103/18870	0.0009346	0.0229067	0.0194866	GLI3/GREB1L/PAX2/GDNF/PAX8/SALL1	6
BP	GO:0061326	renal tubule development	6/206	104/18870	0.00098295	0.0238623	0.0202995	GLI3/GREB1L/PAX2/GDNF/PAX8/SALL1	6
BP	GO:0035136	forelimb morphogenesis	4/206	41/18870	0.00101825	0.0239628	0.0203851	TP63/SHOX2/WNT7A/HOXA13	4
BP	GO:0072210	metanephric nephron development	4/206	41/18870	0.00101825	0.0239628	0.0203851	PAX2/GDNF/PAX8/SALL1	4
BP	GO:1902742	apoptotic process involved in development	4/206	41/18870	0.00101825	0.0239628	0.0203851	PAX2/TGFB2/PAX8/MEGF10	4
BP	GO:0032872	regulation of stress-activated MAPK cascade	8/206	186/18870	0.0010247	0.0239628	0.0203851	TGFB2/WNT7A/SEMA3A/IL1A/EGFR/FOXM1/LEP/WNT16	8
BP	GO:0007411	axon guidance	9/206	233/18870	0.00107808	0.0247569	0.0210606	NCAM1/GLI3/MYPN/GDNF/SEMA3A/BDNF/GAP43/PCDHAC2/L1CAM	9
BP	GO:0097485	neuron projection guidance	9/206	233/18870	0.00107808	0.0247569	0.0210606	NCAM1/GLI3/MYPN/GDNF/SEMA3A/BDNF/GAP43/PCDHAC2/L1CAM	9
BP	GO:0001505	regulation of neurotransmitter levels	8/206	188/18870	0.00109763	0.024981	0.0212512	RIMS4/RAB3B/GDNF/WNT7A/GABRA2/HTR1B/GPR158/P2RY4	8
BP	GO:0070302	regulation of stress-activated protein kinase signaling cascade	8/206	189/18870	0.00113563	0.025617	0.0217922	TGFB2/WNT7A/SEMA3A/IL1A/EGFR/FOXM1/LEP/WNT16	8
BP	GO:0072079	nephron tubule formation	3/206	20/18870	0.00127448	0.0282491	0.0240314	PAX2/GDNF/PAX8	3
BP	GO:0097154	GABAergic neuron differentiation	3/206	20/18870	0.00127448	0.0282491	0.0240314	DLX2/DLX1/PRDM13	3
BP	GO:0060415	muscle tissue morphogenesis	5/206	74/18870	0.00129213	0.0283934	0.0241541	MYL2/TGFB2/SHOX2/DSP/PKP2	5
BP	GO:0045840	positive regulation of mitotic nuclear division	4/206	44/18870	0.00133061	0.0287435	0.0244519	DMRT1/IGF2/IL1A/HOXA13	4
BP	GO:2000300	regulation of synaptic vesicle exocytosis	4/206	44/18870	0.00133061	0.0287435	0.0244519	RIMS4/WNT7A/HTR1B/P2RY4	4
BP	GO:0001890	placenta development	7/206	151/18870	0.00136874	0.0293187	0.0249413	GJB3/GJB5/FOSL1/IGF2/E2F7/EGFR/LEP	7
BP	GO:0090189	regulation of branching involved in ureteric bud morphogenesis	3/206	21/18870	0.001475	0.0313314	0.0266534	PAX2/GDNF/PAX8	3
BP	GO:0032768	regulation of monooxygenase activity	4/206	46/18870	0.0015726	0.0328569	0.0279512	GDNF/IL1A/EGFR/LEP	4
BP	GO:0035272	exocrine system development	4/206	46/18870	0.0015726	0.0328569	0.0279512	TGFB2/LAMA1/IGF2/EGFR	4
BP	GO:0048754	branching morphogenesis of an epithelial tube	7/206	156/18870	0.00165033	0.0339249	0.0288597	GLI3/GREB1L/PAX2/LAMA1/GDNF/PAX8/SALL1	7
BP	GO:0072006	nephron development	7/206	156/18870	0.00165033	0.0339249	0.0288597	GLI3/GREB1L/PAX2/SERPINB7/GDNF/PAX8/SALL1	7
BP	GO:0048485	sympathetic nervous system development	3/206	22/18870	0.00169423	0.0342081	0.0291006	TP63/GDNF/SEMA3A	3
BP	GO:0035850	epithelial cell differentiation involved in kidney development	4/206	47/18870	0.00170436	0.0342081	0.0291006	PAX2/GDNF/PAX8/SALL1	4
BP	GO:0055010	ventricular cardiac muscle tissue morphogenesis	4/206	47/18870	0.00170436	0.0342081	0.0291006	MYL2/TGFB2/DSP/PKP2	4
BP	GO:0051966	regulation of synaptic transmission, glutamatergic	5/206	79/18870	0.00173022	0.0344556	0.0293112	CACNG8/HTR1B/SERPINE2/CDH2/GRM8	5
BP	GO:0050678	regulation of epithelial cell proliferation	12/206	407/18870	0.00177933	0.035159	0.0299096	SCN5A/TP63/PAX2/FOXE3/TGFB2/SERPINB5/KRT4/CD109/IGF2/WNT7A/EGFR/LEP	12
BP	GO:0060065	uterus development	3/206	23/18870	0.0019328	0.0376085	0.0319933	GREB1L/TGFB2/WNT7A	3
BP	GO:0048644	muscle organ morphogenesis	5/206	81/18870	0.0019328	0.0376085	0.0319933	MYL2/TGFB2/SHOX2/DSP/PKP2	5
BP	GO:0046928	regulation of neurotransmitter secretion	5/206	82/18870	0.00204035	0.0389938	0.0331719	RIMS4/WNT7A/HTR1B/GPR158/P2RY4	5
BP	GO:0048592	eye morphogenesis	7/206	162/18870	0.00204558	0.0389938	0.0331719	FBN2/GLI3/PAX2/FOXE3/TENM3/PITX3/WNT16	7
BP	GO:0072009	nephron epithelium development	6/206	120/18870	0.00204989	0.0389938	0.0331719	GLI3/GREB1L/PAX2/GDNF/PAX8/SALL1	6
BP	GO:1903522	regulation of blood circulation	9/206	258/18870	0.00217175	0.0410059	0.0348835	ASIC2/SCN5A/MYL2/TGFB2/SHOX2/DSP/PKP2/SLC8A2/LEP	9
BP	GO:0032874	positive regulation of stress-activated MAPK cascade	6/206	122/18870	0.00222814	0.0417613	0.0355261	TGFB2/WNT7A/SEMA3A/IL1A/LEP/WNT16	6
BP	GO:0061351	neural precursor cell proliferation	7/206	166/18870	0.00234728	0.0436732	0.0371525	GLI3/TAFA3/BCAN/NCAN/WNT7A/PITX3/CDH2	7
BP	GO:0070304	positive regulation of stress-activated protein kinase signaling cascade	6/206	124/18870	0.00241784	0.04466	0.037992	TGFB2/WNT7A/SEMA3A/IL1A/LEP/WNT16	6
BP	GO:0050673	epithelial cell proliferation	13/206	480/18870	0.002446	0.0448481	0.0381521	SCN5A/TP63/PAX2/FOXE3/TGFB2/SERPINB5/KRT4/CD109/IGF2/WNT7A/EGFR/LEP/WNT16	13
BP	GO:0060688	regulation of morphogenesis of a branching structure	4/206	52/18870	0.0024796	0.0448481	0.0381521	PAX2/SHOX2/GDNF/PAX8	4
BP	GO:0002064	epithelial cell development	8/206	214/18870	0.00248081	0.0448481	0.0381521	TP63/DMRT1/ABCA12/WNT7A/VSIG1/IL1A/HOXA13/CDH2	8
BP	GO:0006821	chloride transport	6/206	125/18870	0.00251713	0.0451842	0.038438	CLCA2/GABRA3/GABRQ/GABRA2/ANO4/P2RY4	6
BP	GO:0023061	signal release	13/206	484/18870	0.00262704	0.0467506	0.0397705	RIMS4/NNAT/ABCA12/GDNF/WNT7A/PAX8/IL1A/SLC16A1/HTR1B/F2RL2/GPR158/LEP/P2RY4	13
BP	GO:0050982	detection of mechanical stimulus	4/206	53/18870	0.00265941	0.0467506	0.0397705	ASIC2/TRPA1/SERPINE2/CDH2	4
BP	GO:1902692	regulation of neuroblast proliferation	4/206	53/18870	0.00265941	0.0467506	0.0397705	GLI3/TAFA3/BCAN/NCAN	4
BP	GO:0048641	regulation of skeletal muscle tissue development	3/206	26/18870	0.00277012	0.0477097	0.0405864	SHOX2/IGF2/MEGF10	3
BP	GO:0060561	apoptotic process involved in morphogenesis	3/206	26/18870	0.00277012	0.0477097	0.0405864	PAX2/TGFB2/PAX8	3
BP	GO:0062009	secondary palate development	3/206	26/18870	0.00277012	0.0477097	0.0405864	TGFB2/FOXE1/WNT7A	3
BP	GO:0010951	negative regulation of endopeptidase activity	6/206	128/18870	0.00283341	0.0484723	0.0412351	PAX2/FETUB/SERPINB5/SERPINB7/SERPINE2/SPOCK1	6
BP	GO:0050804	modulation of chemical synaptic transmission	13/206	489/18870	0.00286865	0.048748	0.0414697	RIMS4/NLGN4X/CACNG8/SLC8A2/WNT7A/DLGAP3/BDNF/HTR1B/GPR158/SERPINE2/CDH2/GRM8/P2RY4	13
BP	GO:0099177	regulation of trans-synaptic signaling	13/206	490/18870	0.00291909	0.0492766	0.0419194	RIMS4/NLGN4X/CACNG8/SLC8A2/WNT7A/DLGAP3/BDNF/HTR1B/GPR158/SERPINE2/CDH2/GRM8/P2RY4	13
BP	GO:0007205	protein kinase C-activating G protein-coupled receptor signaling pathway	3/206	27/18870	0.00309154	0.0518442	0.0441036	GAP43/HTR1B/DGKK	3
BP	GO:0021537	telencephalon development	9/206	276/18870	0.00340393	0.0557683	0.0474418	SCN5A/GLI3/DLX2/BCAN/DLX1/SEMA3A/EGFR/SALL1/CDH2	9
BP	GO:0048593	camera-type eye morphogenesis	6/206	133/18870	0.00342549	0.0557683	0.0474418	GLI3/PAX2/FOXE3/TENM3/PITX3/WNT16	6
BP	GO:0007210	serotonin receptor signaling pathway	3/206	28/18870	0.00343492	0.0557683	0.0474418	HTR1D/HTR1B/HTR3B	3
BP	GO:0021544	subpallium development	3/206	28/18870	0.00343492	0.0557683	0.0474418	GLI3/DLX2/DLX1	3
BP	GO:0060512	prostate gland morphogenesis	3/206	28/18870	0.00343492	0.0557683	0.0474418	TP63/SERPINB5/HOXA13	3
CC	GO:0001533	cornified envelope	8/225	60/19886	3.65838e-07	8.96302e-05	7.39377e-05	SPRR3/TCHH/SERPINB5/DSP/PKP2/KRT16/DSC3/DSG4	8
CC	GO:0030057	desmosome	5/225	27/19886	1.16867e-05	0.00143162	0.00118097	DSP/PKP2/DSC3/DSG4/CDH2	5
CC	GO:0019814	immunoglobulin complex	10/225	165/19886	1.90782e-05	0.00155805	0.00128527	IGKV1-13/IGLV9-49/IGKV6D-41/IGKV1-8/IGKV1D-13/IGKV2-40/IGLV5-37/IGLV4-3/IGKV1-37/IGLV1-36	10
CC	GO:0062023	collagen-containing extracellular matrix	16/225	429/19886	3.25488e-05	0.00199361	0.00164457	FBN2/LAMA3/NCAM1/COL17A1/ADAMTS20/BCAN/TGFB2/LAMA1/NCAN/COL4A6/L1CAM/COL22A1/LAMC2/THBS2/SERPINE2/CDH2	16
CC	GO:0031091	platelet alpha granule	7/225	91/19886	7.81834e-05	0.00335228	0.00276536	TGFB2/CD109/IGF2/F5/THBS2/SERPINE2/PCDH7	7
CC	GO:0005922	connexin complex	4/225	21/19886	8.20966e-05	0.00335228	0.00276536	GJB3/GJB5/GJB4/GJA3	4
CC	GO:0045095	keratin filament	7/225	97/19886	0.000117185	0.00410146	0.00338337	KRT3/KRT4/KRT6C/KRT78/KRT16/KRT13/KRT6A	7
CC	GO:0045111	intermediate filament cytoskeleton	11/225	250/19886	0.000137103	0.00415589	0.00342828	KRT3/KRT4/DSP/PKP2/KRT6C/KRT78/KRT16/HOXA13/KRT15/KRT13/KRT6A	11
CC	GO:0034702	monoatomic ion channel complex	12/225	300/19886	0.000167549	0.00415589	0.00342828	SCN5A/GABRA3/GABRQ/KCNA7/HCN2/CACNG8/KCNK2/GABRA2/KCNG1/HTR3B/LRRC55/LRRC38	12
CC	GO:0005882	intermediate filament	10/225	214/19886	0.000169628	0.00415589	0.00342828	KRT3/KRT4/DSP/PKP2/KRT6C/KRT78/KRT16/KRT15/KRT13/KRT6A	10
CC	GO:0008076	voltage-gated potassium channel complex	6/225	79/19886	0.00027412	0.00610541	0.00503647	KCNA7/HCN2/KCNK2/KCNG1/LRRC55/LRRC38	6
CC	GO:0034703	cation channel complex	9/225	193/19886	0.000363476	0.00742096	0.00612169	SCN5A/KCNA7/HCN2/CACNG8/KCNK2/KCNG1/HTR3B/LRRC55/LRRC38	9
CC	GO:0005581	collagen trimer	6/225	86/19886	0.000434239	0.00783012	0.00645922	COL17A1/C1QL4/COL4A6/COL22A1/COLEC10/C1QL1	6
CC	GO:0005921	gap junction	4/225	32/19886	0.000447435	0.00783012	0.00645922	GJB3/GJB5/GJB4/GJA3	4
CC	GO:0005604	basement membrane	6/225	90/19886	0.000553933	0.00815852	0.00673013	LAMA3/COL17A1/LAMA1/COL4A6/LAMC2/THBS2	6
CC	GO:0034705	potassium channel complex	6/225	90/19886	0.000553933	0.00815852	0.00673013	KCNA7/HCN2/KCNK2/KCNG1/LRRC55/LRRC38	6
CC	GO:0097060	synaptic membrane	13/225	393/19886	0.000566102	0.00815852	0.00673013	GABRA3/ADAM23/RIMS4/GABRQ/NLGN4X/CACNG8/FOSL1/GABRA2/HTR1B/GPR158/HTR3B/TENM2/P2RY4	13
CC	GO:1902711	GABA-A receptor complex	3/225	19/19886	0.00121138	0.0164883	0.0136015	GABRA3/GABRQ/GABRA2	3
CC	GO:1902710	GABA receptor complex	3/225	21/19886	0.00163519	0.0210854	0.0173938	GABRA3/GABRQ/GABRA2	3
CC	GO:1902495	transmembrane transporter complex	12/225	394/19886	0.00184586	0.0226118	0.0186529	SCN5A/GABRA3/GABRQ/KCNA7/HCN2/CACNG8/KCNK2/GABRA2/KCNG1/HTR3B/LRRC55/LRRC38	12
CC	GO:0014704	intercalated disc	4/225	50/19886	0.00244493	0.0285242	0.0235301	SCN5A/DSP/PKP2/CDH2	4
CC	GO:1990351	transporter complex	12/225	421/19886	0.00317229	0.0353278	0.0291426	SCN5A/GABRA3/GABRQ/KCNA7/HCN2/CACNG8/KCNK2/GABRA2/KCNG1/HTR3B/LRRC55/LRRC38	12
CC	GO:0009925	basal plasma membrane	9/225	282/19886	0.00496231	0.0528594	0.0436047	CLCA2/DSP/SLC8A2/VSIG1/SLC16A1/EGFR/MYO1A/CDH2/P2RY4	9
CC	GO:0072534	perineuronal net	2/225	10/19886	0.0054023	0.0551485	0.0454931	BCAN/NCAN	2
CC	GO:0005912	adherens junction	7/225	188/19886	0.00566777	0.0555441	0.0458194	LAMA3/DSP/PKP2/CDH6/FAT2/ITGA6/CDH2	7
MF	GO:0022839	monoatomic ion gated channel activity	17/199	325/18496	8.92018e-08	1.7667e-05	1.45242e-05	CLCA2/ASIC2/SCN5A/GABRA3/KCNK16/GABRQ/KCNA7/TRPA1/HCN2/CACNG8/KCNK2/GABRA2/HTR1B/KCNG1/HTR3B/LRRC55/LRRC38	17
MF	GO:0022836	gated channel activity	17/199	326/18496	9.32294e-08	1.7667e-05	1.45242e-05	CLCA2/ASIC2/SCN5A/GABRA3/KCNK16/GABRQ/KCNA7/TRPA1/HCN2/CACNG8/KCNK2/GABRA2/HTR1B/KCNG1/HTR3B/LRRC55/LRRC38	17
MF	GO:0005216	monoatomic ion channel activity	18/199	443/18496	1.51246e-06	0.000191075	0.000157084	CLCA2/ASIC2/SCN5A/GABRA3/KCNK16/GABRQ/KCNA7/TRPA1/HCN2/CACNG8/KCNK2/GABRA2/HTR1B/KCNG1/ANO4/HTR3B/LRRC55/LRRC38	18
MF	GO:0022843	voltage-gated monoatomic cation channel activity	10/199	153/18496	6.26893e-06	0.000593981	0.000488317	SCN5A/KCNK16/KCNA7/HCN2/CACNG8/KCNK2/HTR1B/KCNG1/LRRC55/LRRC38	10
MF	GO:0030280	structural constituent of skin epidermis	5/199	36/18496	3.94097e-05	0.00285923	0.00235059	KRT3/KRT4/KRT6C/KRT78/KRT6A	5
MF	GO:0005244	voltage-gated monoatomic ion channel activity	10/199	200/18496	6.34441e-05	0.00285923	0.00235059	SCN5A/KCNK16/KCNA7/HCN2/CACNG8/KCNK2/HTR1B/KCNG1/LRRC55/LRRC38	10
MF	GO:0022832	voltage-gated channel activity	10/199	200/18496	6.34441e-05	0.00285923	0.00235059	SCN5A/KCNK16/KCNA7/HCN2/CACNG8/KCNK2/HTR1B/KCNG1/LRRC55/LRRC38	10
MF	GO:0005243	gap junction channel activity	4/199	21/18496	6.7413e-05	0.00285923	0.00235059	GJB3/GJB5/GJB4/GJA3	4
MF	GO:0005261	monoatomic cation channel activity	13/199	333/18496	6.78972e-05	0.00285923	0.00235059	ASIC2/SCN5A/KCNK16/KCNA7/TRPA1/HCN2/CACNG8/KCNK2/HTR1B/KCNG1/HTR3B/LRRC55/LRRC38	13
MF	GO:0005249	voltage-gated potassium channel activity	7/199	99/18496	9.69265e-05	0.00333956	0.00274548	KCNK16/KCNA7/HCN2/KCNK2/KCNG1/LRRC55/LRRC38	7
MF	GO:0030594	neurotransmitter receptor activity	7/199	99/18496	9.69265e-05	0.00333956	0.00274548	GABRA3/GABRQ/HTR1D/GABRA2/HTR1B/GPR158/HTR3B	7
MF	GO:0015276	ligand-gated monoatomic ion channel activity	8/199	146/18496	0.000185152	0.00565672	0.00465043	CLCA2/ASIC2/GABRA3/GABRQ/TRPA1/HCN2/GABRA2/HTR3B	8
MF	GO:0022834	ligand-gated channel activity	8/199	147/18496	0.00019403	0.00565672	0.00465043	CLCA2/ASIC2/GABRA3/GABRQ/TRPA1/HCN2/GABRA2/HTR3B	8
MF	GO:0005267	potassium channel activity	7/199	122/18496	0.000354389	0.00959382	0.00788716	KCNK16/KCNA7/HCN2/KCNK2/KCNG1/LRRC55/LRRC38	7
MF	GO:0005201	extracellular matrix structural constituent	8/199	166/18496	0.00044136	0.0110921	0.00911888	FBN2/LAMA3/COL17A1/LAMA1/COL4A6/COL22A1/LAMC2/THBS2	8
MF	GO:0022829	wide pore channel activity	4/199	34/18496	0.000468267	0.0110921	0.00911888	GJB3/GJB5/GJB4/GJA3	4
MF	GO:0046873	metal ion transmembrane transporter activity	13/199	441/18496	0.00101143	0.0220426	0.0181214	ASIC2/SCN5A/KCNK16/KCNA7/TRPA1/HCN2/CACNG8/SLC8A2/KCNK2/HTR1B/KCNG1/LRRC55/LRRC38	13
MF	GO:0004890	GABA-A receptor activity	3/199	19/18496	0.00104688	0.0220426	0.0181214	GABRA3/GABRQ/GABRA2	3
MF	GO:0015079	potassium ion transmembrane transporter activity	7/199	157/18496	0.00157348	0.0293227	0.0241064	KCNK16/KCNA7/HCN2/KCNK2/KCNG1/LRRC55/LRRC38	7
MF	GO:0005248	voltage-gated sodium channel activity	3/199	22/18496	0.00162474	0.0293227	0.0241064	ASIC2/SCN5A/HCN2	3
MF	GO:0016917	GABA receptor activity	3/199	22/18496	0.00162474	0.0293227	0.0241064	GABRA3/GABRQ/GABRA2	3
MF	GO:0005254	chloride channel activity	5/199	82/18496	0.00191357	0.0329655	0.0271012	CLCA2/GABRA3/GABRQ/GABRA2/ANO4	5
MF	GO:0099589	serotonin receptor activity	3/199	27/18496	0.00296649	0.0488826	0.0401868	HTR1D/HTR1B/HTR3B	3
MF	GO:0005253	monoatomic anion channel activity	5/199	95/18496	0.00363293	0.0573701	0.0471644	CLCA2/GABRA3/GABRQ/GABRA2/ANO4	5

## Sheet: S4
Supplementary Table 4. 13 KEGG pathways related to DEGs.
category	subcategory	ID	Description	GeneRatio	BgRatio	pvalue	p.adjust	qvalue	geneID	Count
Organismal Systems	Sensory system	hsa04742	Taste transduction	8/90	86/8842	2.33381e-06	0.000387412	0.000353756	ASIC2/GABRA3/TAS1R1/HTR1D/GABRA2/HTR1B/HTR3B/P2RY4	8
Human Diseases	Cardiovascular disease	hsa05412	Arrhythmogenic right ventricular cardiomyopathy	7/90	86/8842	2.50302e-05	0.00207751	0.00189703	LAMA1/CACNG8/DSP/PKP2/SLC8A2/ITGA6/CDH2	7
Environmental Information Processing	Signaling molecules and interaction	hsa04512	ECM-receptor interaction	6/90	89/8842	0.000277527	0.0109177	0.0099692	LAMA3/LAMA1/COL4A6/LAMC2/THBS2/ITGA6	6
Environmental Information Processing	Signal transduction	hsa04151	PI3K-Akt signaling pathway	12/90	362/8842	0.00028292	0.0109177	0.0099692	LAMA3/LAMA1/IGF2/GDNF/BDNF/COL4A6/EGFR/FGF5/LAMC2/THBS2/ITGA6/PPP2R2C	12
Environmental Information Processing	Signaling molecules and interaction	hsa04080	Neuroactive ligand-receptor interaction	12/90	368/8842	0.000328845	0.0109177	0.0099692	GABRA3/GABRQ/GRPR/HTR1D/GABRA2/HTR1B/F2RL2/CALCA/NPSR1/LEP/GRM8/P2RY4	12
Human Diseases	Cardiovascular disease	hsa05410	Hypertrophic cardiomyopathy	6/90	99/8842	0.000493414	0.0133235	0.0121661	MYL2/TGFB2/LAMA1/CACNG8/SLC8A2/ITGA6	6
NA	NA	hsa04820	Cytoskeleton in muscle cells	9/90	232/8842	0.000561836	0.0133235	0.0121661	FBN2/MYL2/MYPN/LAMA1/DSP/PKP2/COL4A6/THBS2/ITGA6	9
Human Diseases	Cardiovascular disease	hsa05414	Dilated cardiomyopathy	6/90	105/8842	0.000674993	0.0140061	0.0127893	MYL2/TGFB2/LAMA1/CACNG8/SLC8A2/ITGA6	6
Cellular Processes	Cellular community - eukaryotes	hsa04510	Focal adhesion	8/90	203/8842	0.00103998	0.0191819	0.0175155	LAMA3/MYL2/LAMA1/COL4A6/EGFR/LAMC2/THBS2/ITGA6	8
Human Diseases	Infectious disease: viral	hsa05165	Human papillomavirus infection	10/90	333/8842	0.00197385	0.0327659	0.0299194	LAMA3/LAMA1/WNT7A/COL4A6/EGFR/LAMC2/THBS2/ITGA6/PPP2R2C/WNT16	10
Human Diseases	Cancer: specific types	hsa05222	Small cell lung cancer	5/90	93/8842	0.00251219	0.0379112	0.0346177	LAMA3/LAMA1/COL4A6/LAMC2/ITGA6	5
Environmental Information Processing	Signal transduction	hsa04010	MAPK signaling pathway	9/90	300/8842	0.00335172	0.0463654	0.0423375	TGFB2/CACNG8/IGF2/GDNF/BDNF/IL1A/EGFR/FGF5/PTPRR	9
Human Diseases	Infectious disease: parasitic	hsa05146	Amoebiasis	5/90	103/8842	0.00390894	0.0499142	0.045578	LAMA3/TGFB2/LAMA1/COL4A6/LAMC2	5
